# Supplementary material for: Identification of molecular subtypes, risk signature, and immune landscape mediated by necroptosis-related genes in non-small cell lung cancer
Source: Front Oncol. 2022 Jul 28;12:955186. doi: 10.3389/fonc.2022.955186 (PMC9367639; doi:10.3389/fonc.2022.955186)
Supplement: Supplementary file 5 [file Table_1.xlsx]

## Sheet: Sheet1
40 necroptosis-related genes
Gene	Type
FAS	Necroptosis gene
FASLG	Necroptosis gene
MLKL	Necroptosis gene
RIPK1	Necroptosis gene
RIPK3	Necroptosis gene
TLR3	Necroptosis gene
TNF	Necroptosis gene
TSC1	Necroptosis gene
TRIM11	Necroptosis gene
CASP8	Necroptosis gene
ZBP1	Necroptosis gene
MAPK8	Necroptosis gene
IPMK	Necroptosis gene
ITPK1	Necroptosis gene
SIRT3	Necroptosis gene
MYC	Necroptosis gene
TNFRSF1A	Necroptosis gene
TNFSF10	Necroptosis gene
TNFRSF1B	Necroptosis gene
TRAF2	Necroptosis gene
PANX1	Necroptosis gene
OTULIN	Necroptosis gene
CYLD	Necroptosis gene
USP22	Necroptosis gene
MAP3K7	Necroptosis gene
SQSTM1	Necroptosis gene
STAT3	Necroptosis gene
DIABLO	Necroptosis gene
DNMT1	Necroptosis gene
CFLAR	Necroptosis gene
BRAF	Necroptosis gene
AXL	Necroptosis gene
ID1	Necroptosis gene
CDKN2A	Necroptosis gene
HSPA4	Necroptosis gene
BCL2	Necroptosis gene
STUB1	Necroptosis gene
FLT3	Necroptosis gene
HAT1	Necroptosis gene
SIRT2	Necroptosis gene
