# Supplementary material for: Identification of molecular subtypes, risk signature, and immune landscape mediated by necroptosis-related genes in non-small cell lung cancer
Source: Front Oncol. 2022 Jul 28;12:955186. doi: 10.3389/fonc.2022.955186 (PMC9367639; doi:10.3389/fonc.2022.955186)
Supplement: Supplementary file 6 [file Table_2.xlsx]

## Sheet: Sheet1
Univariate Cox analysis screened out 89 prognostic related genes for genomic subtyping
Id	HR	HR.95L	HR.95H	pvalue
MCM2	1.10065	1.024	1.18303	0.0092133
CTSV	1.08696	1.02927	1.14788	0.00272757
E2F7	1.09789	1.02364	1.17752	0.00895328
TPX2	1.15168	1.07843	1.22991	2.5344e-05
RAD54L	1.11236	1.02755	1.20416	0.00849636
KIF4A	1.16822	1.08101	1.26246	8.57097e-05
BUB1B	1.13197	1.0497	1.22069	0.00128276
CDCA8	1.13901	1.05067	1.23477	0.00157681
CDCA5	1.16307	1.07721	1.25577	0.000113036
CCNE1	1.16598	1.08053	1.2582	7.67792e-05
PRC1	1.14727	1.06387	1.23721	0.000360068
TTK	1.10446	1.0276	1.18706	0.00693667
MELK	1.13514	1.05891	1.21686	0.000351842
CENPW	1.07595	1.00529	1.15157	0.0346786
CDC45	1.09879	1.0273	1.17525	0.00605885
CDC20	1.16039	1.08095	1.24568	3.94096e-05
KIF2C	1.16461	1.07749	1.25877	0.000122408
NUSAP1	1.14967	1.06206	1.2445	0.00056268
FOXM1	1.13462	1.06523	1.20853	8.76564e-05
OIP5	1.11023	1.02923	1.19762	0.00682666
TRIP13	1.08617	1.01218	1.16558	0.0216654
HJURP	1.17739	1.08996	1.27184	3.35289e-05
CCNB2	1.17701	1.0864	1.27517	6.67581e-05
NCAPH	1.13671	1.05488	1.22489	0.000775497
UBE2S	1.12475	1.04392	1.21185	0.00200598
DLGAP5	1.1494	1.06598	1.23935	0.000292427
CCNA2	1.14994	1.06709	1.23922	0.000250107
RRM2	1.14693	1.06736	1.23244	0.000186422
CENPA	1.12983	1.04732	1.21885	0.00160611
MYBL2	1.12817	1.05754	1.20352	0.000256051
CDC6	1.12817	1.04597	1.21683	0.00178271
KIF18B	1.11791	1.04271	1.19853	0.00170669
CDKN3	1.15595	1.07165	1.24688	0.000176064
BIRC5	1.13314	1.05843	1.21312	0.000328457
ANLN	1.17265	1.09106	1.26034	1.50096e-05
TROAP	1.11486	1.03651	1.19914	0.00345159
SLC2A1	1.07705	1.02825	1.12816	0.00170253
UBE2C	1.1386	1.06529	1.21695	0.000131959
TOP2A	1.12183	1.04548	1.20376	0.0013895
SLC16A1	1.07673	1.0216	1.13483	0.00583306
GGTLC1	0.93699	0.895717	0.980166	0.00463189
GGH	1.08368	1.01413	1.158	0.0175723
C16orf89	0.956594	0.927372	0.986737	0.00505634
SFTA3	0.96414	0.932917	0.996409	0.0296947
TMEM163	0.892506	0.839505	0.948853	0.000271811
FAM83B	1.04689	1.00012	1.09584	0.0494139
NAPSA	0.971557	0.945873	0.997938	0.0347737
SERPINB5	1.0351	1.00387	1.06732	0.0273295
SFTA1P	0.956188	0.91509	0.999131	0.0456372
ADM	1.0661	1.01295	1.12203	0.014162
CYP2B7P	0.946494	0.911871	0.982432	0.00382634
SELENBP1	0.938312	0.895806	0.982835	0.00710299
SLC44A4	0.956691	0.917971	0.997044	0.035692
FSCN1	1.11138	1.0493	1.17713	0.000317164
CACNA2D2	0.932456	0.88673	0.980541	0.00641134
SFTPB	0.973044	0.949141	0.997548	0.0312863
PARM1	0.935041	0.885875	0.986936	0.014804
LYPD3	1.05027	1.01041	1.0917	0.0129647
KRT6A	1.02063	1.00132	1.04031	0.0361387
HABP2	0.933592	0.887111	0.982508	0.00835864
SUSD2	0.942266	0.899998	0.986519	0.0110983
PGC	0.967406	0.941079	0.994469	0.0185761
ALOX15B	0.951288	0.905591	0.99929	0.0467862
CD109	1.06283	1.00472	1.12429	0.0336513
VSIG2	0.939407	0.895217	0.985779	0.0110042
CRYM	0.927145	0.881913	0.974698	0.00303467
SCNN1B	0.937525	0.88837	0.989399	0.0188839
PLA2G1B	0.948519	0.901353	0.998154	0.0422568
TMPRSS2	0.926933	0.881505	0.974703	0.00308298
GJB3	1.08695	1.0392	1.1369	0.000275486
NDNF	0.953896	0.912563	0.997101	0.0367614
ITGA6	1.07929	1.02276	1.13893	0.00543458
FOSL1	1.12247	1.06355	1.18465	2.67644e-05
PIGR	0.955856	0.925704	0.98699	0.00576712
CLDN2	0.941267	0.896956	0.987767	0.0138835
FGFBP1	1.03415	1.00006	1.06941	0.0495768
TNS4	1.08156	1.03718	1.12785	0.000244779
SCGB3A2	0.965524	0.939054	0.99274	0.0133707
CYP4B1	0.94266	0.90758	0.979096	0.00227475
CLIC6	0.924156	0.883749	0.966412	0.000544719
AQP3	0.955232	0.91478	0.997473	0.0380264
PEBP4	0.958928	0.920343	0.999131	0.0453427
MMP12	1.05707	1.01398	1.10198	0.00895229
CXCL17	0.925053	0.889004	0.962563	0.000122355
GJB2	1.05088	1.01058	1.09278	0.0128666
IL20RB	1.05583	1.01306	1.10041	0.0100257
AQP5	0.947268	0.912234	0.983648	0.0048411
SCGB3A1	0.952779	0.92563	0.980724	0.00103955
FGA	1.04719	1.01488	1.08053	0.00392722
