# Supplementary material for: Identification of molecular subtypes, risk signature, and immune landscape mediated by necroptosis-related genes in non-small cell lung cancer
Source: Front Oncol. 2022 Jul 28;12:955186. doi: 10.3389/fonc.2022.955186 (PMC9367639; doi:10.3389/fonc.2022.955186)
Supplement: Supplementary file 7 [file Table_3.xlsx]

## Sheet: Sheet1
The 14 best prognostic genes used to construct prognostic risk models
Id	coef	HR	HR.95L	HR.95H	pvalue
BUB1B	-0.194905	0.822913	0.670737	1.00961	0.0617272
CCNB2	0.371732	1.45024	1.15706	1.81772	0.00125552
CCNE1	0.141866	1.15242	1.02742	1.29263	0.0154477
CDC20	0.215484	1.24046	1.04442	1.4733	0.0140828
CENPW	-0.175414	0.839109	0.724845	0.971386	0.0188402
CLDN2	-0.0532244	0.948167	0.892927	1.00683	0.0822341
FGA	0.0894935	1.09362	1.05611	1.13247	5.03228e-07
FOSL1	0.102398	1.10782	1.03237	1.18879	0.0044389
ITGA6	0.11351	1.1202	1.0251	1.22413	0.0121594
KRT6A	-0.0473082	0.953793	0.917473	0.991552	0.0169288
TMEM163	-0.0654164	0.936677	0.856449	1.02442	0.152187
TNS4	0.0565109	1.05814	0.987162	1.13422	0.110661
TRIP13	-0.171185	0.842666	0.731008	0.971379	0.0182574
TROAP	-0.143832	0.866033	0.726184	1.03281	0.109453
