# Supplementary material for: Identification of molecular subtypes, risk signature, and immune landscape mediated by necroptosis-related genes in non-small cell lung cancer
Source: Front Oncol. 2022 Jul 28;12:955186. doi: 10.3389/fonc.2022.955186 (PMC9367639; doi:10.3389/fonc.2022.955186)
Supplement: Supplementary file 9 [file DataSheet_1.zip]

Archive with 8 entries (6 files):
- raw data and R code for edior/pcr/
- raw data and R code for edior/pcr/gene list.txt
- raw data and R code for edior/pcr/id.txt
- raw data and R code for edior/pcr/qPCR CT data.xlsx
- raw data and R code for edior/procedure file/
- raw data and R code for edior/procedure file/Data sheets 17-18 url.docx
- raw data and R code for edior/procedure file/Data sheets1-16.xlsx
- raw data and R code for edior/R code for all figure and table.docx
