# Supplementary material for: Identification of molecular subtypes, risk signature, and immune landscape mediated by necroptosis-related genes in non-small cell lung cancer
Source: Front Oncol. 2022 Jul 28;12:955186. doi: 10.3389/fonc.2022.955186 (PMC9367639; doi:10.3389/fonc.2022.955186)
Supplement: Supplementary file 9 [file DataSheet_1.zip › raw data and R code for edior/pcr/gene list.txt]

CCNE1, CCNB2, ITGA6, FOSL1, TNS4, FGA, CDC20,BUB1B, CENPW, TRIP13, TROAP, TMEM163, KRT6A, CLDN2
