# Supplementary material for: Identification of molecular subtypes, risk signature, and immune landscape mediated by necroptosis-related genes in non-small cell lung cancer
Source: Front Oncol. 2022 Jul 28;12:955186. doi: 10.3389/fonc.2022.955186 (PMC9367639; doi:10.3389/fonc.2022.955186)
Supplement: Supplementary file 9 [file DataSheet_1.zip › raw data and R code for edior/pcr/id.txt]

#1155BC
#D0CD0B
