# Supplementary material for: Identification of molecular subtypes, risk signature, and immune landscape mediated by necroptosis-related genes in non-small cell lung cancer
Source: Front Oncol. 2022 Jul 28;12:955186. doi: 10.3389/fonc.2022.955186 (PMC9367639; doi:10.3389/fonc.2022.955186)
Supplement: Supplementary file 9 [file DataSheet_1.zip › raw data and R code for edior/pcr/qPCR CT data.xlsx]

## Sheet: Sheet1
GADPH	CCNE1	CCNB2	TNS4	FGA	CDC20	BUB1B	CENPW	TRIP13	TROAP	TMEM163	KRT6A	CLDN24	FOSL1	ITGA6
16.94	22.28	29.7	28.65	24.95	30.32	21.51	24.52	30.6714	26.643	24.52	30.28	30.07	27.951	28.4
16.55	21.78	29.03	27.98	24.37	29.05	21.01	23.94	29.376	26.0224	23.94	29.01	28.8	27.3075	27.815
16.71	21.99	29.31	28.26	24.61	29.32	21.22	24.18	29.6514	26.2792	24.18	29.28	29.07	27.5715	28.055
16.19	21.31	28.42	27.37	23.85	28.45	20.54	23.42	28.764	25.466	23.42	28.41	28.2	26.7135	27.275
16.43	21.62	28.83	27.78	24.2	28.85	20.85	23.77	29.172	25.8405	23.77	28.81	28.6	27.1095	27.635
16.17	21.28	28.38	27.33	23.81	28.41	20.51	23.38	28.7232	25.4232	23.38	28.37	28.16	26.6805	27.245
15.92	20.96	27.96	26.91	23.45	28	20.19	23.02	28.305	25.038	23.02	27.96	27.75	26.268	26.87
16.21	21.34	28.46	27.41	23.88	28.49	20.57	23.45	28.8048	25.4981	23.45	28.45	28.24	26.7465	27.305
16.34	21.5	28.67	27.62	24.06	28.7	20.73	23.63	29.019	25.6907	23.63	28.66	28.45	26.961	27.5
16.62	21.87	29.15	28.1	24.48	29.17	21.1	24.05	29.4984	26.1401	24.05	29.13	28.92	27.423	27.92
17.19	22.73	29.7	28.65	24.7	30.61	21.96	24.27	30.9672	26.3755	24.27	30.57	30.36	27.731	28.2
16.8	22.21	29.03	27.98	24.13	29.33	21.44	23.7	29.6616	25.7656	23.7	29.29	29.08	27.0875	27.615
16.96	22.42	29.31	28.26	24.37	29.61	21.65	23.94	29.9472	26.0224	23.94	29.57	29.36	27.3515	27.855
16.44	21.73	28.42	27.37	23.61	28.73	20.96	23.18	29.0496	25.2092	23.18	28.69	28.48	26.4935	27.075
16.68	22.05	28.83	27.78	23.96	29.13	21.28	23.53	29.4576	25.5837	23.53	29.09	28.88	26.8895	27.435
16.42	21.71	28.38	27.33	23.58	28.69	20.94	23.15	29.0088	25.1771	23.15	28.65	28.44	26.4605	27.045
16.17	21.38	27.96	26.91	23.22	28.27	20.61	22.79	28.5804	24.7919	22.79	28.23	28.02	26.048	26.67
16.46	21.76	28.46	27.41	23.65	28.77	20.99	23.22	29.0904	25.252	23.22	28.73	28.52	26.5265	27.105
16.59	21.93	28.67	27.62	23.83	28.98	21.16	23.4	29.3046	25.4446	23.4	28.94	28.73	26.741	27.3
16.87	22.3	29.15	28.1	24.23	29.45	21.53	23.8	29.784	25.8726	23.8	29.41	29.2	27.203	27.72
17.45	22.07	29.42	28.37	24.71	29.43	21.3	24.28	29.7636	26.3862	24.28	29.39	29.18	28.7925	29.165
17.47	22.09	29.44	28.39	24.72	29.45	21.32	24.29	29.784	26.3969	24.29	29.41	29.2	28.8255	29.195
18.01	22.77	30.33	29.28	25.49	30.32	22	25.06	30.6714	27.2208	25.06	30.28	30.07	29.7165	30.005
18.53	23.42	31.19	30.14	26.23	31.16	22.65	25.8	31.5282	28.0126	25.8	31.12	30.91	30.5745	30.785
18.7	23.63	31.46	30.41	26.46	31.43	22.86	26.03	31.8036	28.2587	26.03	31.39	31.18	30.855	31.04
16.97	21.47	28.63	27.58	24.03	28.66	20.7	23.6	28.9782	25.6586	23.6	28.62	28.41	28.0005	28.445
16.44	20.81	27.76	26.71	23.28	27.81	20.04	22.85	28.1112	24.8561	22.85	27.77	27.56	27.126	27.65
17.25	21.82	29.09	28.04	24.42	29.1	21.05	23.99	29.427	26.0759	23.99	29.06	28.85	28.4625	28.865
16.49	20.87	27.84	26.79	23.35	27.89	20.1	22.92	28.1928	24.931	22.92	27.85	27.64	27.2085	27.725
17.6	22.26	29.66	28.61	24.91	29.66	21.49	24.48	29.9982	26.6002	24.48	29.62	29.41	29.04	29.39
17.7	22.51	29.42	28.37	24.46	29.71	21.74	24.03	30.0492	26.1187	24.03	29.67	29.46	28.5725	28.965
17.72	22.53	29.44	28.39	24.48	29.73	21.76	24.05	30.0696	26.1401	24.05	29.69	29.48	28.6055	28.995
18.26	23.22	30.33	29.28	25.24	30.62	22.45	24.81	30.9774	26.9533	24.81	30.58	30.37	29.4965	29.805
18.78	23.89	31.19	30.14	25.97	31.46	23.12	25.54	31.8342	27.7344	25.54	31.42	31.21	30.3545	30.585
18.95	24.1	31.46	30.41	26.2	31.73	23.33	25.77	32.1096	27.9805	25.77	31.69	31.48	30.635	30.84
17.22	21.9	28.63	27.58	23.79	28.94	21.13	23.36	29.2638	25.4018	23.36	28.9	28.69	27.7805	28.245
16.69	21.22	27.76	26.71	23.05	28.07	20.45	22.62	28.3764	24.61	22.62	28.03	27.82	26.906	27.45
17.5	22.25	29.09	28.04	24.18	29.39	21.48	23.75	29.7228	25.8191	23.75	29.35	29.14	28.2425	28.665
16.74	21.28	27.84	26.79	23.12	28.16	20.51	22.69	28.4682	24.6849	22.69	28.12	27.91	26.9885	27.525
17.85	22.7	29.66	28.61	24.67	29.95	21.93	24.24	30.294	26.3434	24.24	29.91	29.7	28.82	29.19

## Sheet: Sheet2
CCNE1	CCNB2	ITGA6	FOSL1	TNS4	FGA	CDC20	BUB1B	CENPW	TRIP13	TROAP	TMEM163	KRT6A	CLDN24
