# Supplementary material for: Identification of molecular subtypes, risk signature, and immune landscape mediated by necroptosis-related genes in non-small cell lung cancer
Source: Front Oncol. 2022 Jul 28;12:955186. doi: 10.3389/fonc.2022.955186 (PMC9367639; doi:10.3389/fonc.2022.955186)
Supplement: Supplementary file 9 [file DataSheet_1.zip › raw data and R code for edior/procedure file/Data sheets1-16.xlsx]

## Sheet: Sheet1
Gene Symbol	TCGA-69-8253-01A	TCGA-69-8255-01A	TCGA-86-8278-01A	TCGA-97-8179-01A	TCGA-83-5908-01A	TCGA-69-8254-01A	TCGA-97-8171-01A	TCGA-97-8172-01A	TCGA-97-8175-01A	TCGA-86-8280-01A	TCGA-97-8177-01A	TCGA-86-8281-01A	TCGA-93-8067-01A	TCGA-97-8174-01A	TCGA-86-8279-01A	TCGA-55-8299-01A	TCGA-55-8301-01A	TCGA-69-7765-01A	TCGA-55-7903-01A	TCGA-55-7907-01A	TCGA-55-7914-01A	TCGA-53-7813-01A	TCGA-55-7910-01A	TCGA-91-7771-01A	TCGA-55-7911-01A	TCGA-55-7724-01A	TCGA-69-7764-01A	TCGA-55-7725-01A	TCGA-69-7761-01A	TCGA-86-7701-01A	TCGA-69-7763-01A	TCGA-55-7815-01A	TCGA-55-7726-01A	TCGA-97-7938-01A	TCGA-55-7727-01A	TCGA-97-7937-01A	TCGA-86-7714-01A	TCGA-69-7760-01A	TCGA-44-A479-01A	TCGA-55-A490-01A	TCGA-62-A46P-01A	TCGA-62-A471-01A	TCGA-J2-A4AE-01A	TCGA-44-A47A-01A	TCGA-55-A491-01A	TCGA-62-A46R-01A	TCGA-62-A472-01A	TCGA-J2-A4AG-01A	TCGA-44-A47B-01A
TNFRSF1B	0	0	1	0	0	0	0	0	0	0	0	0	0	1	0	0	0	0	0	0	-1	0	0	0	0	0	0	0	0	0	0	0	0	0	0	0	0	-1	0	0	0	0	0	0	0	0	0	0	0
FASLG	0	0	0	0	1	0	1	0	0	0	0	0	0	0	0	0	0	0	0	0	0	0	0	0	0	0	0	0	0	0	0	0	0	0	0	0	0	0	0	1	0	0	0	0	1	0	0	0	0
TRIM11	0	0	0	0	0	0	0	0	0	0	0	0	0	0	0	0	0	0	0	0	0	0	0	0	0	0	0	0	0	0	0	0	0	0	0	0	0	1	0	0	0	0	0	0	0	0	0	0	0
HAT1	0	0	0	0	0	0	0	0	0	0	0	0	1	0	0	0	0	0	0	0	0	1	0	0	0	0	0	0	0	0	0	0	0	0	0	0	0	0	0	0	0	0	0	0	0	0	0	0	0
CFLAR	0	0	0	0	0	0	0	0	0	0	0	0	1	0	0	0	0	0	0	0	0	0	0	0	0	0	0	0	0	0	0	0	0	0	0	0	0	0	0	0	0	0	0	0	-1	0	0	0	0
CASP8	0	0	0	0	0	0	0	0	0	0	0	0	1	0	0	0	0	0	0	0	0	0	0	0	0	0	0	0	0	0	0	0	0	0	0	0	0	0	0	0	0	0	0	0	-1	0	0	0	0
TNFSF10	0	0	0	0	1	0	0	0	0	0	0	0	1	0	0	0	0	0	0	0	0	0	1	0	0	0	0	0	1	0	0	0	0	0	0	0	0	0	0	0	1	0	0	0	0	0	0	0	0
TLR3	0	0	0	0	0	0	0	0	-1	0	0	0	1	0	0	0	0	0	0	0	0	0	-1	0	0	0	0	0	0	0	0	0	0	0	0	0	0	0	0	-1	0	0	0	0	0	0	0	0	0
OTULIN	0	1	0	1	1	0	1	0	0	0	0	0	0	0	0	0	0	0	0	0	0	0	0	0	0	0	0	0	0	0	0	0	0	0	0	0	0	0	0	0	0	0	0	0	1	0	0	0	0
HSPA4	0	0	0	0	0	0	0	0	0	0	0	0	0	0	0	0	0	0	0	0	0	0	0	0	0	0	-1	0	0	0	0	0	0	0	-1	0	0	0	0	0	0	0	0	0	0	-1	0	0	0
SQSTM1	0	0	0	1	0	0	0	0	0	0	0	0	0	0	0	0	0	0	0	0	0	0	0	0	0	0	1	0	0	0	0	0	0	0	1	0	0	0	0	0	0	0	0	0	1	-1	0	0	0
RIPK1	1	0	0	0	0	0	0	0	0	0	1	0	0	0	0	0	0	0	0	0	0	0	0	0	0	0	0	0	0	0	0	0	0	0	0	0	0	0	0	0	0	0	0	0	0	0	0	0	0
TNF	0	0	0	0	0	0	0	0	0	1	0	0	0	1	0	0	0	0	0	0	1	0	0	0	0	0	1	0	0	0	0	0	0	0	0	0	0	0	0	0	0	0	0	0	0	0	0	0	0
MAP3K7	0	0	0	0	0	0	0	0	0	0	0	0	-1	0	0	0	0	0	0	0	0	0	0	0	0	0	0	0	0	0	0	0	0	0	0	0	0	0	0	-1	-1	0	0	0	0	0	0	0	0
BRAF	0	0	0	0	0	0	0	0	0	0	0	0	0	0	0	0	0	0	0	0	0	0	1	0	0	0	0	0	0	0	0	0	0	0	0	0	0	0	1	0	1	0	0	0	0	0	0	0	0
MYC	0	0	0	1	0	0	0	0	0	0	0	0	0	0	-1	0	1	0	0	0	0	0	0	1	0	0	0	1	0	0	0	0	0	0	0	1	0	0	0	0	0	1	1	0	0	0	0	0	0
CDKN2A	0	0	0	0	0	0	0	0	-1	0	0	0	-1	0	0	0	0	0	0	0	0	0	0	0	0	0	-1	0	-1	0	0	0	-1	-1	0	0	0	0	0	0	0	-1	0	0	0	0	0	0	0
TSC1	0	0	0	0	0	0	0	0	0	0	0	0	1	0	0	0	0	0	0	0	0	0	0	0	0	0	0	0	1	0	0	0	1	0	0	0	0	0	0	0	0	0	0	0	0	0	0	0	0
TRAF2	0	0	0	0	0	0	0	0	0	0	0	0	1	1	0	0	0	0	0	0	0	0	0	0	0	0	0	0	0	0	0	0	1	0	0	0	0	0	0	0	0	0	0	0	0	0	0	0	0
MAPK8	0	0	0	0	0	0	0	0	0	0	0	0	0	0	0	0	0	0	0	0	0	0	0	0	0	0	0	0	0	0	0	0	0	0	0	0	0	0	0	1	0	0	0	0	0	0	0	0	0
IPMK	0	0	0	0	0	0	0	0	0	0	0	0	0	0	0	0	0	0	0	0	0	0	1	0	0	0	0	0	0	0	0	0	0	0	0	-1	0	0	0	1	0	0	0	0	0	0	0	0	0
FAS	0	0	0	0	0	0	0	0	0	0	0	0	0	0	0	0	0	0	0	0	0	0	1	0	0	0	0	0	0	0	0	0	0	0	0	-1	0	0	0	0	0	0	0	0	0	0	0	0	0
SIRT3	0	0	0	0	0	0	0	0	0	0	0	0	1	0	0	0	0	0	-1	0	0	0	0	0	0	0	0	0	0	0	0	0	0	0	0	0	0	0	0	0	0	0	0	0	0	0	0	0	0
PANX1	0	1	0	0	0	0	0	0	0	0	0	0	0	1	0	0	0	0	0	0	0	0	0	0	0	0	-1	0	0	1	0	0	0	0	0	0	0	0	0	0	0	0	0	0	0	0	0	0	0
TNFRSF1A	0	0	0	1	-1	0	0	0	0	0	0	0	0	0	0	0	0	0	0	0	0	0	0	1	0	0	0	0	0	0	0	0	0	0	0	0	0	0	0	0	0	0	0	0	0	0	0	0	0
DIABLO	0	0	-1	0	0	0	0	0	0	0	0	0	0	-1	0	0	0	0	0	0	0	0	1	0	0	0	0	0	0	0	0	0	0	0	0	0	0	0	0	0	0	0	0	0	0	0	0	0	0
FLT3	0	0	0	0	0	0	0	0	0	0	0	0	0	0	0	0	0	0	0	0	0	0	0	-1	0	0	0	0	0	0	0	0	0	-1	-1	0	0	0	0	-1	0	0	-1	0	0	0	0	0	0
RIPK3	0	0	0	0	0	0	0	0	0	0	0	0	0	0	1	0	0	0	0	0	0	0	-1	0	0	0	0	0	0	0	0	0	0	0	0	0	0	0	0	0	0	0	0	0	0	0	0	0	0
ITPK1	0	0	0	0	0	0	0	0	0	1	0	0	0	0	0	0	0	0	0	0	0	0	0	0	0	0	0	0	0	1	0	0	0	0	0	0	0	-1	0	0	0	0	0	0	0	0	0	0	0
STUB1	0	0	0	0	0	0	0	0	0	0	0	0	0	0	0	0	0	0	0	0	0	0	0	0	0	0	0	0	0	0	0	0	0	0	0	0	0	0	0	0	0	0	0	0	0	0	0	1	0
CYLD	0	0	0	0	0	0	0	0	0	0	0	0	0	0	1	0	0	0	0	0	0	0	0	0	0	0	0	0	0	0	0	0	0	0	0	0	0	1	0	0	0	1	0	0	0	0	0	-1	0
MLKL	0	0	-1	0	0	0	0	0	-1	0	0	0	0	0	1	0	0	0	0	0	0	0	0	0	0	0	0	0	0	0	0	0	0	0	0	1	0	-1	0	0	0	1	0	0	0	0	0	1	0
USP22	0	0	0	0	0	0	0	0	0	0	0	0	1	0	1	0	0	0	0	0	1	0	-1	0	-1	0	0	0	0	0	0	0	0	0	0	0	0	-1	0	0	0	0	0	0	0	-1	0	0	1
STAT3	0	0	0	0	0	0	0	0	0	0	0	0	1	0	0	0	0	0	0	0	0	0	0	0	1	0	-1	0	0	0	0	0	0	0	0	0	0	0	1	0	0	0	0	0	0	0	0	0	0
BCL2	0	0	0	0	0	-1	0	0	0	0	0	0	0	0	0	0	0	0	0	0	0	0	0	0	0	0	0	0	0	0	0	0	0	0	-1	0	0	0	0	0	0	0	0	0	0	0	0	0	0
DNMT1	-1	0	0	0	-1	0	0	0	0	0	0	0	1	0	0	0	0	0	0	0	0	0	0	0	0	0	0	0	0	0	0	0	0	0	0	0	0	0	0	0	0	0	0	0	0	0	0	0	0
SIRT2	0	-1	0	0	0	0	0	0	0	0	0	0	0	0	0	0	0	0	0	1	0	0	0	0	0	0	0	0	0	0	0	0	0	0	0	0	0	-1	0	0	0	1	0	0	1	0	0	0	0
AXL	0	-1	0	0	0	0	0	0	0	0	0	0	0	0	0	0	0	0	0	1	0	0	0	0	0	0	0	0	0	0	0	0	0	0	0	0	0	-1	0	0	0	0	0	0	-1	0	0	0	0
ID1	0	0	0	0	0	0	0	1	0	0	0	0	0	0	0	0	0	0	0	0	0	0	0	0	0	0	0	0	0	0	0	0	0	0	0	0	0	0	0	0	1	0	0	0	0	0	0	0	0
ZBP1	1	0	0	0	0	0	0	1	0	0	0	0	0	0	0	0	0	0	0	0	0	0	0	0	0	0	0	0	0	0	0	0	0	0	0	0	0	0	0	1	1	0	1	0	0	0	0	0	1
[truncated: 1,030 more columns]

## Sheet: Sheet2
Gene	Type
FAS	necroptosis gene
FASLG	necroptosis gene
MLKL	necroptosis gene
RIPK1	necroptosis gene
RIPK3	necroptosis gene
TLR3	necroptosis gene
TNF	necroptosis gene
TSC1	necroptosis gene
TRIM11	necroptosis gene
CASP8	necroptosis gene
ZBP1	necroptosis gene
MAPK8	necroptosis gene
IPMK	necroptosis gene
ITPK1	necroptosis gene
SIRT3	necroptosis gene
MYC	necroptosis gene
TNFRSF1A	necroptosis gene
TNFSF10	necroptosis gene
TNFRSF1B	necroptosis gene
TRAF2	necroptosis gene
PANX1	necroptosis gene
OTULIN	necroptosis gene
CYLD	necroptosis gene
USP22	necroptosis gene
MAP3K7	necroptosis gene
SQSTM1	necroptosis gene
STAT3	necroptosis gene
DIABLO	necroptosis gene
DNMT1	necroptosis gene
CFLAR	necroptosis gene
BRAF	necroptosis gene
AXL	necroptosis gene
ID1	necroptosis gene
CDKN2A	necroptosis gene
HSPA4	necroptosis gene
BCL2	necroptosis gene
STUB1	necroptosis gene
FLT3	necroptosis gene
HAT1	necroptosis gene
SIRT2	necroptosis gene

## Sheet: Sheet3
ID	TCGA_TCGA-75-6207	TCGA_TCGA-78-7160	TCGA_TCGA-49-6743	TCGA_TCGA-05-4425	TCGA_TCGA-78-7143	TCGA_TCGA-55-8087	TCGA_TCGA-55-6986	TCGA_TCGA-46-3766	TCGA_TCGA-35-4123	TCGA_TCGA-55-7576	TCGA_TCGA-64-5781	TCGA_TCGA-L9-A50W	TCGA_TCGA-97-A4M5	TCGA_TCGA-35-4122	TCGA_TCGA-55-A48Z	TCGA_TCGA-86-6851	TCGA_TCGA-NJ-A4YF	TCGA_TCGA-05-4389	TCGA_TCGA-NJ-A4YQ	TCGA_TCGA-55-6981	TCGA_TCGA-97-7546	TCGA_TCGA-MN-A4N1	TCGA_TCGA-62-A471	TCGA_TCGA-55-7570	TCGA_TCGA-44-3917	TCGA_TCGA-55-A4DF	TCGA_TCGA-50-5946	TCGA_TCGA-78-8648	TCGA_TCGA-67-3770	TCGA_TCGA-50-5936	TCGA_TCGA-67-6216	TCGA_TCGA-69-7974	TCGA_TCGA-86-8281	TCGA_TCGA-44-2662	TCGA_TCGA-93-A4JQ	TCGA_TCGA-55-8207	TCGA_TCGA-97-8176	TCGA_TCGA-86-8280	TCGA_TCGA-MP-A4T8	TCGA_TCGA-55-A492	TCGA_TCGA-J2-8192	TCGA_TCGA-50-8460	TCGA_TCGA-80-5607	TCGA_TCGA-NJ-A55A	TCGA_TCGA-55-8097	TCGA_TCGA-44-6147	TCGA_TCGA-55-A490	TCGA_TCGA-86-7711	TCGA_TCGA-MP-A4TK
FAS	5.96051	4.89356	4.92474	6.06901	4.9903	2.94376	4.93064	4.84159	6.56948	4.92133	4.43547	3.36281	4.11411	5.37353	3.6708	4.74409	1.86541	5.2887	3.34614	4.22173	4.99382	4.09446	2.76827	2.40556	3.86914	4.43086	4.25906	4.60097	5.39318	4.43504	5.60329	6.25258	4.11758	5.19201	5.83733	4.35073	4.28615	4.32466	3.12361	3.81335	5.51141	4.29537	6.01159	5.05377	4.30084	4.64205	3.27444	6.33602	4.77201
FASLG	0.934797	2.89789	1.7125	2.55507	1.51329	1.24348	1.61247	2.52062	4.15907	1.71593	3.56892	1.32249	2.12855	2.78439	2.0992	4.28315	0.783445	3.28039	3.40306	0.872718	2.55511	0.621368	2.13471	2.44089	2.5026	2.87993	1.37371	2.89226	1.55873	1.57212	1.65865	2.61241	1.63155	1.42765	2.69348	1.17374	1.33987	2.51898	1.26954	1.17846	1.80785	1.62821	1.77007	2.61527	1.4089	1.21182	1.19517	1.96497	1.12938
MLKL	4.51335	5.72054	4.33224	4.626	3.1167	2.86591	3.92784	3.54379	3.54436	3.98374	5.29076	4.40668	5.10241	3.43549	3.69963	4.37299	3.80538	3.44429	4.00787	3.3612	3.62857	3.54903	5.77055	3.13476	3.71761	5.02958	3.45106	4.28138	2.41508	4.93308	3.56945	5.26243	3.95322	4.63214	4.62026	3.96802	4.65533	4.20882	5.41023	4.21917	4.24269	3.86532	4.58411	4.27167	3.19849	4.29352	3.47993	3.74537	4.40689
RIPK1	6.1996	5.95223	5.8715	5.51354	5.91063	5.62205	5.38196	5.34305	5.23175	5.37675	5.00684	5.03437	5.71979	4.44769	5.43132	5.37905	5.32569	4.65442	5.21889	5.10239	5.84162	5.39751	5.34389	4.95908	4.64712	5.16278	5.6154	4.86729	4.69426	5.47239	5.3684	5.61213	6.15599	5.32521	5.38681	5.07447	5.29013	5.67602	5.32488	4.56848	5.34659	4.73756	4.76535	5.86734	5.54492	5.18695	5.14824	5.06744	5.00868
RIPK3	4.22491	3.88195	4.02209	4.69363	4.82114	4.79899	3.41852	3.38502	4.94203	3.75659	2.56241	3.8592	4.48284	3.51457	4.27292	4.41466	2.10675	3.92907	4.51714	3.7484	3.57641	4.42257	4.0088	2.85124	2.28349	4.16166	3.85194	3.91927	4.23763	3.90327	4.84454	4.65201	4.03496	4.17285	4.71958	4.19035	3.80805	4.01192	4.80045	4.26912	4.5331	3.71002	4.07685	4.17934	4.34167	3.23158	2.879	2.90784	4.38684
TLR3	4.10345	4.26377	2.28293	5.18861	4.56782	1.51701	3.7473	3.04978	2.39025	2.91657	4.28312	3.65896	3.27491	2.67294	2.71433	3.25365	0.545478	2.85388	1.73107	3.04126	4.80773	2.43046	3.25183	1.61383	2.43696	3.42633	2.63302	2.63434	4.05321	3.05872	4.47431	3.60269	2.90311	3.45403	3.17224	3.62649	2.7467	3.60887	1.60046	2.70101	4.52843	3.81928	5.18103	3.32157	2.03665	3.08566	0.987697	1.70269	2.459
TNF	1.08882	1.66761	3.38172	2.55362	2.28996	4.3756	1.64552	2.66854	3.82836	1.30494	0.978555	2.8977	2.75463	3.59349	2.3159	3.57049	0.998781	3.36521	3.56682	2.35293	3.26542	1.60326	1.24752	1.33472	1.49047	3.55089	1.65006	1.47963	1.76417	0.945702	2.35644	1.94973	2.45695	1.84869	3.33154	1.15848	1.49265	3.21121	2.81732	1.75687	2.49179	1.96064	1.65995	2.62462	1.90442	1.6176	1.91594	4.43464	2.05405
TSC1	4.83028	4.41063	3.82965	3.79421	4.33996	5.39815	4.01449	3.40714	3.43752	4.43539	3.29694	4.39407	4.81854	2.3734	4.51013	4.85185	3.23129	3.87667	4.19734	3.58949	4.17463	3.94197	4.17326	3.96372	3.92221	4.95957	4.64257	3.76928	2.87059	3.77353	3.83874	4.27349	4.24491	4.54098	4.48584	3.88436	3.89103	3.83581	4.17901	3.71911	3.81344	3.31467	4.03428	4.67091	4.85421	4.333	3.98887	3.57175	3.89065
TRIM11	4.9003	4.4602	4.19874	3.82205	4.49268	4.78123	3.97308	3.17623	3.35596	4.2962	4.42324	4.56241	4.65926	3.10566	4.71255	3.96366	3.57968	3.9055	4.62875	3.96813	3.72831	4.39158	4.51264	4.12091	4.01155	4.44003	4.35291	3.45868	3.02429	4.27059	3.87578	3.85158	5.22237	4.10848	4.41694	3.76959	5.0648	4.24401	5.84047	4.57853	3.58515	3.81763	3.74545	4.50565	4.33265	3.9039	3.75676	4.36665	3.93839
CASP8	4.55622	4.91111	4.76022	4.76706	5.35539	4.72884	4.59356	3.84256	4.59098	4.65013	3.91459	4.33228	4.48102	4.02874	4.65173	4.77361	4.03838	4.30568	4.72718	3.71717	4.75405	3.70695	4.33771	3.63226	4.20092	4.47791	3.88464	3.70492	4.50616	4.77835	4.64893	5.73176	3.96016	5.23374	5.11466	5.00593	4.47641	4.62408	4.28101	3.4543	5.31743	4.23862	3.89838	4.7388	4.33647	4.69045	3.69416	4.22421	4.20343
ZBP1	1.25808	1.95022	2.16016	2.55841	2.72485	1.07544	1.41748	2.57803	2.5648	2.02112	2.22622	2.67414	2.42955	2.07624	3.57915	4.55562	1.44797	1.83631	3.74416	1.70684	2.11798	1.44538	1.87952	2.19208	2.10344	3.86701	2.13908	3.71449	1.39997	1.42948	2.00604	2.27102	2.27976	1.93773	3.78797	1.65795	1.42773	2.96399	1.87617	1.46587	2.74438	2.78206	1.9245	2.58197	1.99721	2.77994	1.84878	1.89521	2.6154
MAPK8	3.68765	4.05429	4.1012	3.58044	3.81307	4.44066	3.6608	3.89105	3.72453	3.70141	3.5091	3.51571	3.77714	3.78217	3.6191	3.24376	3.06923	3.80864	3.32624	3.10508	3.82609	3.17298	3.71759	4.04924	4.19771	3.90954	3.97514	3.44813	3.35572	3.98468	3.35485	3.63213	3.7918	4.17503	3.52871	3.18873	3.36373	3.36545	4.24597	2.67657	4.01619	3.0385	3.87936	3.88908	4.11223	4.27939	3.83409	3.75639	3.40782
IPMK	4.25482	4.19038	4.80399	3.56844	3.76988	3.63218	3.16244	3.43565	3.66564	3.43288	2.58544	2.93114	3.12801	3.7062	3.3918	2.6986	2.3439	3.34745	3.02702	2.59224	3.83121	2.73185	2.97646	3.45883	4.21784	3.96648	3.97853	2.93756	2.90244	3.77654	3.08914	3.47028	3.32027	4.45631	3.0837	2.72415	3.23197	3.35976	3.70249	2.4181	3.87509	2.4437	3.33983	3.41687	2.86241	4.33872	3.99516	5.07755	2.86883
ITPK1	6.33195	5.44979	5.06773	5.81608	4.9025	5.19186	5.27752	4.35635	4.06317	4.84563	5.29087	4.83376	5.25688	3.56069	5.01573	4.85326	3.99763	5.2252	4.77262	4.30506	4.54624	4.7007	5.09551	5.02812	3.76355	5.01341	4.39447	5.1355	4.33734	5.31307	4.93977	4.73685	5.59595	3.79532	4.54777	4.62319	4.73544	5.27977	5.04172	4.85885	5.29721	5.27744	5.07471	4.87166	5.14578	4.35004	4.53854	5.30147	4.46541
SIRT3	4.94441	3.89108	3.86476	4.50028	4.96135	4.99629	4.54921	3.66075	4.16419	4.13015	3.56245	4.95519	4.34089	3.12655	4.45383	4.48909	3.64441	4.19059	3.85916	4.45799	4.50907	4.29109	3.90825	3.84408	2.79553	4.2669	3.27159	3.97989	3.96486	4.38974	4.65029	4.00762	4.96377	3.15719	4.91307	4.93499	4.06647	4.38629	3.92593	4.88425	4.94067	4.02628	4.48284	4.86747	4.71548	4.02663	3.24454	3.14275	5.01117
MYC	8.24738	7.06548	5.62491	7.15124	5.69536	4.61965	8.74476	6.36886	8.1677	7.3055	6.53575	5.52816	6.09894	6.22072	5.59815	5.20835	5.6299	7.07447	5.46787	6.02653	6.78735	5.7195	6.73178	7.86503	6.06432	4.93285	6.16104	5.61465	4.79838	7.04131	6.63168	7.0275	4.79074	6.64913	6.50826	5.99084	6.47394	5.61519	8.55533	6.6055	4.89858	5.26645	6.4669	6.28118	5.5841	5.91398	7.36136	6.80014	6.71614
TNFRSF1A	7.27772	7.54497	7.69568	7.03343	7.50861	6.71567	7.35539	7.50507	8.47308	7.90537	7.91909	7.60509	8.01927	7.71782	6.99549	7.05569	5.89806	7.77837	6.34203	8.59437	7.60794	8.06148	8.18817	6.53438	5.67172	6.73376	6.75622	7.3529	6.60384	7.8213	7.856	7.81981	8.11054	7.02574	7.26225	7.43994	8.32292	7.45519	7.89389	8.21307	7.64484	7.49468	7.75125	7.23285	7.29838	5.98637	8.11235	7.51733	7.40528
TNFSF10	5.25363	7.13179	7.09507	7.46325	7.88384	7.45323	7.33516	8.86921	8.30818	6.43996	6.67213	7.85679	6.8159	8.71938	7.18941	8.16875	4.98735	6.54352	5.95897	7.25659	7.38334	5.09976	6.32833	5.09601	5.08957	7.80565	6.47912	6.17225	8.00376	6.68932	7.515	7.76342	5.86586	7.46274	7.6745	6.99359	5.73471	6.6901	5.02972	5.13265	7.93522	6.92757	6.8007	7.34914	7.6956	6.53156	6.06897	4.81405	6.71284
TNFRSF1B	6.05719	6.78914	5.91949	6.78711	6.68289	5.79411	5.80426	6.30958	6.02834	5.76614	6.16752	6.27164	7.31213	5.77731	5.84452	6.8343	4.78914	6.38558	6.20369	5.10147	6.77838	4.47714	4.74643	5.32177	4.26614	6.58544	5.59049	7.36959	5.09984	6.48325	6.45586	6.74014	6.11508	6.29534	6.67996	6.20124	6.31603	6.70786	5.03069	4.95355	6.59864	6.16137	6.41468	6.39717	5.82322	5.71082	5.12533	6.35923	5.70265
TRAF2	5.09903	5.01919	5.26665	4.87098	5.14271	4.96439	4.26092	3.80403	4.5346	5.24801	5.59311	5.62971	5.36813	3.56824	5.69902	5.03411	6.20068	4.62441	4.64445	3.96734	4.64277	5.58257	5.94214	4.0479	3.97754	5.11984	5.00554	4.57815	3.84731	4.91588	4.28805	4.58598	6.39918	3.92505	5.54372	3.65874	5.36759	4.84246	6.40157	5.45786	4.51239	3.70508	4.3003	5.01817	5.0199	4.09094	5.1162	4.73153	4.8623
PANX1	5.32688	5.08503	6.24205	5.54204	5.02594	4.88895	4.40502	5.11087	5.2897	5.50154	5.12981	4.32104	4.41522	4.37563	4.76292	4.66848	4.7592	4.45221	5.13969	5.30694	5.82705	3.83094	3.96493	4.98899	4.34515	4.50963	4.79695	4.89928	4.68448	5.06018	4.3946	5.94035	4.98035	6.04038	5.25664	4.80774	4.40429	4.71572	4.7776	3.88867	5.21839	4.2193	4.58686	4.49644	4.14955	4.58217	4.67011	5.87103	5.05028
OTULIN	4.38896	4.06949	4.65932	3.75651	4.51372	3.94536	3.55592	3.8668	4.07481	4.02619	3.27493	2.97955	3.41396	2.94913	3.55192	4.51262	3.413	4.31365	3.46791	4.3188	4.90127	4.81701	4.60537	4.54584	4.47104	4.87615	4.43827	3.60261	4.09419	3.74798	4.01296	4.19715	3.45897	4.90409	4.98952	3.36401	3.32468	4.04586	2.66489	2.86092	4.48359	3.23714	3.61442	3.74201	3.88442	4.91157	3.10312	4.72134	4.30273
CYLD	4.06239	4.58889	3.94085	4.54891	3.97174	4.44778	3.65492	4.42874	3.5513	3.63162	3.34681	4.04901	3.79246	2.93976	3.67696	4.74823	2.86385	3.68348	4.16538	3.76368	4.50266	2.55316	2.85553	3.37955	4.05396	4.56865	3.54891	4.08314	3.40391	4.07449	4.03986	4.0907	4.01753	4.61026	4.66228	4.32544	3.34003	4.67983	3.4193	3.39773	4.76864	4.28507	3.27612	4.66383	4.36281	4.95787	3.01353	3.89656	3.79829
USP22	6.38789	6.84354	6.40403	5.20283	6.79926	7.38598	7.22727	6.0725	4.62753	5.97367	4.72843	5.61142	7.00842	4.33081	6.56044	6.16756	6.12193	5.87149	5.40047	5.92085	6.83293	5.77913	5.91629	6.37541	5.43203	6.01575	6.39433	5.96006	5.1213	6.31978	6.04566	5.68809	6.88939	5.7124	6.30156	6.01837	6.55845	6.18241	6.00899	5.6445	6.13125	6.40833	6.35496	6.51731	6.72764	5.91121	6.75199	5.47405	6.04068
MAP3K7	5.84077	4.98677	5.2623	4.3007	5.09677	5.2381	4.69661	4.59335	4.32373	3.66935	3.77867	3.64551	4.28414	4.35689	4.62661	4.88248	3.24182	4.50047	3.52907	4.35671	5.19322	3.32994	4.68548	5.06065	4.86638	4.86609	4.25875	4.129	4.38641	4.78591	4.20481	4.40597	3.46427	5.46104	4.89335	4.66662	3.89641	4.50075	4.6235	3.91443	5.06054	4.05429	3.75649	4.70058	5.1053	4.7807	3.13165	5.08737	4.74583
SQSTM1	7.66356	7.63587	7.70856	6.86525	7.48464	7.20605	7.54387	6.64759	5.95426	7.79275	7.35547	7.6348	7.06014	6.54721	7.37111	6.77551	6.58977	9.14968	7.20076	7.1698	7.15855	6.09521	7.22543	6.99815	5.00558	7.20212	6.26823	6.72773	8.18354	7.8547	7.02934	7.14832	8.15552	7.87315	7.04225	7.01172	8.09344	7.59537	6.42962	7.24611	6.8402	7.87418	6.57077	7.13001	7.09438	6.13514	7.39114	8.55691	6.37949
STAT3	7.09471	7.45971	8.19423	7.88572	7.55397	8.01902	7.47053	6.91818	6.35178	7.34626	6.57317	7.22302	7.37266	5.90941	6.98694	7.25848	6.57546	7.06437	6.55453	7.28578	8.00817	6.57659	7.22902	6.52523	6.66339	7.27449	7.20203	7.14637	6.99142	7.67863	7.2169	7.97023	7.93744	7.19092	7.3606	7.32631	6.52806	7.34465	7.04082	6.56478	7.89965	7.10461	7.54051	7.46466	7.48265	7.22542	7.51123	7.75361	6.65822
DIABLO	4.40615	3.57231	5.03323	3.60593	3.34974	3.49431	3.28724	3.5938	4.31814	3.847	3.50362	3.34315	3.18441	4.90253	3.4193	4.15709	3.92196	4.19076	3.73829	2.98007	3.56809	3.01008	3.81426	4.28308	4.05568	3.99875	3.64588	2.88358	4.25658	3.96101	3.53496	3.43466	3.3322	3.91579	4.02688	3.75633	4.1611	3.48668	3.55715	2.80758	3.90401	2.59161	3.61213	3.64536	3.9296	3.5062	3.30913	3.75307	3.24235
DNMT1	6.18688	5.18456	6.36891	5.56527	6.49321	6.39686	5.21561	4.45574	4.54833	5.90002	4.63621	5.92854	5.49552	3.81588	6.17894	5.88309	4.58634	5.43491	5.14806	5.31381	5.90374	6.12027	5.3305	5.849	4.77561	6.40876	7.27602	5.43377	3.72661	5.3478	5.45345	6.47997	4.82436	5.66293	5.65886	5.41946	5.72891	5.61677	5.44043	3.16554	5.72615	5.02205	5.42517	5.63144	5.77496	5.29807	5.50756	5.68622	5.56036
CFLAR	5.30199	5.30739	4.6361	5.19047	5.64972	5.31975	4.28342	4.19816	5.08596	5.10425	4.51673	4.70703	5.05817	4.88586	4.97653	5.94273	4.12724	4.38104	4.54318	4.332	6.42842	4.99528	4.29594	3.94871	4.50308	5.09713	4.36083	4.7381	5.29719	4.50723	5.00337	6.11039	4.95564	5.96882	5.74698	6.40512	4.98101	4.94045	4.36598	3.62901	5.41511	4.54487	6.01232	5.56709	5.23296	6.06693	3.87896	4.55703	5.37998
BRAF	4.95205	3.72692	3.99323	3.46639	4.59968	4.49091	3.56917	3.07512	3.2282	3.92569	2.70083	4.03685	3.2168	2.53474	3.93061	3.90413	2.98487	3.51638	3.11808	4.154	4.89661	4.61665	3.369	3.79705	5.35855	3.93852	4.75741	3.24019	3.28083	3.35677	3.19955	3.90466	3.57649	4.74936	3.72144	4.11513	3.14805	4.36336	3.47434	3.12681	4.12788	3.12546	3.43101	4.21956	4.07853	5.46595	3.67623	4.09492	3.91667
AXL	4.93787	6.10441	5.84993	6.43647	5.92738	5.35366	5.17838	6.50119	6.40583	5.77871	4.57012	5.82728	5.64502	5.61661	5.40048	5.94372	3.45138	5.23555	4.39136	4.92588	6.29711	4.39702	3.09176	4.08173	4.25447	4.47037	5.88905	5.63768	4.93069	5.29435	5.27798	6.46222	4.45465	4.7126	6.04356	5.83866	3.81739	5.80302	4.85956	3.92278	6.80739	4.94461	5.46088	5.73193	5.39866	5.29193	4.69098	4.85931	6.36544
ID1	6.4032	7.57542	8.50759	8.89066	7.78467	6.38768	8.47521	6.51049	3.98546	5.95973	8.78847	4.72762	8.67607	5.09057	5.51309	3.70794	4.71301	7.27713	6.22233	7.68898	6.61309	6.53655	9.74185	8.59509	7.68749	6.37098	7.40881	5.76356	7.41318	9.29488	7.16459	8.66348	6.95805	5.59353	6.5847	7.54317	8.76891	6.36679	6.90687	9.05931	6.69455	5.51892	7.95356	6.24661	7.25636	5.53077	5.42949	5.95251	7.5179
CDKN2A	4.44836	2.36977	6.07053	2.19595	6.29328	4.62088	4.06076	3.73332	4.34746	2.93259	6.06648	0.997151	2.55585	1.3054	6.55496	1.58076	1.12511	3.14305	3.5324	5.92713	4.53676	2.71086	0.849444	5.1079	0.826263	6.98233	0.942278	5.07764	1.10611	4.69937	3.84934	4.85113	3.29983	4.86937	1.61984	3.25194	1.5336	1.94832	3.3388	5.00184	1.55967	2.84708	3.8034	1.90864	3.7792	2.61495	2.19688	3.90911	4.96048
HSPA4	7.55669	6.66624	6.4392	6.42257	6.74868	6.38965	6.6872	5.89772	5.89161	6.30824	6.1962	5.01973	6.26347	5.59694	5.8149	6.07036	4.56847	5.80068	6.06883	6.42653	7.03696	5.35066	6.05522	6.82849	5.44285	6.39754	6.32838	5.49091	5.98607	7.30001	6.22838	6.33439	6.93242	6.73798	5.57896	5.9166	6.93878	6.52655	6.25993	5.89573	6.33374	5.6902	6.23482	6.32783	6.2783	5.72083	5.24364	6.2607	5.60176
BCL2	2.05994	3.45495	2.63863	3.02019	3.34544	2.35789	2.95576	3.36953	2.17796	3.02044	2.34806	2.35274	2.79964	1.72371	2.81191	3.64959	1.18907	2.47226	3.04094	2.09043	4.2126	2.17811	1.45123	2.78733	4.49801	3.88801	2.10794	3.19238	2.25318	2.5794	2.73712	2.83436	2.41697	2.91425	3.88537	3.33805	1.84916	3.63468	1.84669	1.56967	3.28929	2.892	3.09401	4.18892	2.9642	4.50607	2.27976	2.88147	3.30797
STUB1	7.4922	6.22011	6.48105	6.4102	6.83202	6.48767	6.3491	5.96002	7.16444	6.06481	6.46985	6.69783	6.78892	6.2154	6.53373	6.12233	5.98061	6.36466	6.55613	6.8804	6.40142	7.14992	6.01723	6.33454	4.05185	5.61967	6.24972	6.07655	6.98228	6.45643	6.27895	6.23187	6.14863	6.35124	7.09372	6.91068	6.81141	6.73747	7.04261	7.20128	6.78769	6.37048	6.3854	6.62671	6.77011	5.46438	6.96538	6.80054	6.4987
FLT3	1.22473	2.39738	1.09928	1.10794	1.68747	1.45856	1.56782	2.21852	1.18021	1.27674	0.841413	0.996766	1.60853	0.880115	0.958538	1.96613	0.670945	1.28415	1.61625	1.16703	1.66433	0.92282	0.62656	0.788541	1.35601	1.57488	1.14555	1.31156	0.939093	0.76185	1.46881	1.38003	1.34145	1.65322	1.77724	1.34611	1.67538	2.11817	0.841843	0.792479	1.79008	1.46515	1.82889	2.0686	1.9131	2.27198	0.960694	0.95983	1.82495
HAT1	5.20126	4.78284	5.40748	5.12799	5.27275	4.71409	4.4786	4.70997	4.95497	4.70165	4.02004	4.09144	4.11978	4.91971	4.23222	4.89366	3.6375	4.67273	4.2746	4.52514	4.92154	4.27188	4.51422	5.50436	4.04808	5.63171	4.75185	4.01922	4.44201	4.67757	4.54303	4.67766	4.355	4.59926	5.01772	4.65532	4.67203	4.45706	4.1212	3.94619	4.82585	3.60597	4.62272	4.98961	4.27813	3.91244	2.94766	4.86124	4.51229
SIRT2	4.34946	4.5914	4.9325	5.36936	4.94248	5.67115	5.2371	5.07296	4.71393	4.80658	4.66767	5.08552	5.05021	5.87859	6.62974	5.22573	4.88288	5.95919	4.19949	4.91094	4.52229	4.93111	5.14278	3.57667	2.82681	4.73329	5.3061	5.07151	4.78324	4.54913	5.55795	5.17509	4.77493	4.9502	4.91299	5.38321	4.35355	5.36672	4.44704	4.53969	5.04223	4.94512	4.92488	5.39229	5.07472	4.38357	4.13508	4.54844	4.72358
[truncated: 1,146 more columns]

## Sheet: Sheet4
ID	PRGcluster
TCGA_TCGA-75-6207	A
TCGA_TCGA-78-7160	B
TCGA_TCGA-49-6743	A
TCGA_TCGA-05-4425	B
TCGA_TCGA-78-7143	A
TCGA_TCGA-55-8087	A
TCGA_TCGA-55-6986	A
TCGA_TCGA-46-3766	B
TCGA_TCGA-35-4123	A
TCGA_TCGA-55-7576	B
TCGA_TCGA-64-5781	A
TCGA_TCGA-L9-A50W	B
TCGA_TCGA-97-A4M5	B
TCGA_TCGA-35-4122	B
TCGA_TCGA-55-A48Z	A
TCGA_TCGA-86-6851	B
TCGA_TCGA-NJ-A4YF	B
TCGA_TCGA-05-4389	B
TCGA_TCGA-NJ-A4YQ	B
TCGA_TCGA-55-6981	A
TCGA_TCGA-97-7546	A
TCGA_TCGA-MN-A4N1	B
TCGA_TCGA-62-A471	B
TCGA_TCGA-55-7570	A
TCGA_TCGA-44-3917	B
TCGA_TCGA-55-A4DF	A
TCGA_TCGA-50-5946	B
TCGA_TCGA-78-8648	A
TCGA_TCGA-67-3770	B
TCGA_TCGA-50-5936	A
TCGA_TCGA-67-6216	B
TCGA_TCGA-69-7974	A
TCGA_TCGA-86-8281	B
TCGA_TCGA-44-2662	A
TCGA_TCGA-93-A4JQ	B
TCGA_TCGA-55-8207	B
TCGA_TCGA-97-8176	B
TCGA_TCGA-86-8280	B
TCGA_TCGA-MP-A4T8	B
TCGA_TCGA-55-A492	B
TCGA_TCGA-J2-8192	B
TCGA_TCGA-50-8460	B
TCGA_TCGA-80-5607	B
TCGA_TCGA-NJ-A55A	B
TCGA_TCGA-55-8097	B
TCGA_TCGA-44-6147	B
TCGA_TCGA-55-A490	B
TCGA_TCGA-86-7711	B
TCGA_TCGA-MP-A4TK	A
TCGA_TCGA-50-5066	A
TCGA_TCGA-44-2666	B
TCGA_TCGA-50-5942	B
TCGA_TCGA-69-8453	B
TCGA_TCGA-44-8119	B
TCGA_TCGA-MP-A4TE	B
TCGA_TCGA-55-6543	B
TCGA_TCGA-49-AAR3	B
TCGA_TCGA-38-4632	B
TCGA_TCGA-62-A46S	B
TCGA_TCGA-99-8033	A
TCGA_TCGA-55-6980	B
TCGA_TCGA-05-4244	B
TCGA_TCGA-91-8497	B
TCGA_TCGA-64-1680	B
TCGA_TCGA-86-7953	A
TCGA_TCGA-55-8616	B
TCGA_TCGA-86-8055	B
TCGA_TCGA-73-4668	B
TCGA_TCGA-39-5040	A
TCGA_TCGA-98-A53H	B
TCGA_TCGA-56-8309	A
TCGA_TCGA-21-1078	B
TCGA_TCGA-37-A5EL	A
TCGA_TCGA-85-A510	A
TCGA_TCGA-22-5479	A
TCGA_TCGA-56-A5DS	B
TCGA_TCGA-37-4129	B
TCGA_TCGA-77-8009	A
TCGA_TCGA-O2-A52S	A
TCGA_TCGA-NC-A5HD	B
TCGA_TCGA-37-4133	A
TCGA_TCGA-66-2765	A
TCGA_TCGA-43-A474	A
TCGA_TCGA-66-2792	A
TCGA_TCGA-95-7567	B
TCGA_TCGA-99-AA5R	B
TCGA_TCGA-97-8174	B
TCGA_TCGA-55-8089	A
TCGA_TCGA-69-A59K	A
TCGA_TCGA-55-6978	A
TCGA_TCGA-78-7153	B
TCGA_TCGA-05-5715	B
TCGA_TCGA-69-8254	B
TCGA_TCGA-J2-A4AE	A
TCGA_TCGA-78-7150	B
TCGA_TCGA-93-A4JN	A
TCGA_TCGA-J2-8194	B
TCGA_TCGA-55-6712	B
TCGA_TCGA-44-2668	B
TCGA_TCGA-55-7815	B
TCGA_TCGA-50-5049	B
TCGA_TCGA-49-4510	B
TCGA_TCGA-73-4666	A
TCGA_TCGA-MP-A5C7	B
TCGA_TCGA-55-7994	A
TCGA_TCGA-95-7039	B
TCGA_TCGA-78-7156	B
TCGA_TCGA-55-8299	B
TCGA_TCGA-44-7661	A
TCGA_TCGA-22-5485	A
TCGA_TCGA-NC-A5HL	B
TCGA_TCGA-56-8307	A
TCGA_TCGA-56-8629	B
TCGA_TCGA-NK-A5CR	A
TCGA_TCGA-34-2600	A
TCGA_TCGA-44-4112	B
TCGA_TCGA-69-7765	B
TCGA_TCGA-55-7281	B
TCGA_TCGA-50-6597	B
TCGA_TCGA-73-4677	B
TCGA_TCGA-05-4434	B
TCGA_TCGA-MP-A4SW	B
TCGA_TCGA-55-6972	B
TCGA_TCGA-78-7633	B
TCGA_TCGA-44-2659	B
TCGA_TCGA-55-6983	B
TCGA_TCGA-97-A4M0	B
TCGA_TCGA-50-5068	B
TCGA_TCGA-86-A4P8	B
TCGA_TCGA-86-A4D0	B
TCGA_TCGA-55-8085	B
TCGA_TCGA-50-5935	B
TCGA_TCGA-53-7813	B
TCGA_TCGA-73-4662	B
TCGA_TCGA-62-8399	B
TCGA_TCGA-44-7671	B
TCGA_TCGA-97-7552	B
TCGA_TCGA-44-6145	A
TCGA_TCGA-44-7670	B
TCGA_TCGA-49-AARO	B
TCGA_TCGA-44-2657	B
TCGA_TCGA-55-8204	A
TCGA_TCGA-64-1676	B
TCGA_TCGA-91-8496	B
TCGA_TCGA-35-3615	B
TCGA_TCGA-55-8096	A
TCGA_TCGA-67-6215	B
TCGA_TCGA-53-A4EZ	A
TCGA_TCGA-MP-A4SY	A
TCGA_TCGA-73-4676	A
TCGA_TCGA-86-8075	A
TCGA_TCGA-78-8660	A
TCGA_TCGA-91-6840	A
TCGA_TCGA-44-2665	B
TCGA_TCGA-44-6775	A
TCGA_TCGA-75-7025	B
TCGA_TCGA-44-A479	B
TCGA_TCGA-56-8304	A
TCGA_TCGA-58-8387	A
TCGA_TCGA-56-8305	B
TCGA_TCGA-77-8131	B
TCGA_TCGA-85-8353	A
TCGA_TCGA-37-A5EN	B
TCGA_TCGA-60-2719	A
TCGA_TCGA-52-7810	B
TCGA_TCGA-85-8355	A
TCGA_TCGA-77-8143	A
TCGA_TCGA-22-5489	B
TCGA_TCGA-21-1080	A
TCGA_TCGA-70-6723	A
TCGA_TCGA-66-2734	A
TCGA_TCGA-66-2781	B
TCGA_TCGA-58-8386	A
TCGA_TCGA-34-5927	A
TCGA_TCGA-85-6560	A
TCGA_TCGA-22-5483	A
TCGA_TCGA-78-7146	A
TCGA_TCGA-91-8499	A
TCGA_TCGA-55-6970	B
TCGA_TCGA-05-4420	B
TCGA_TCGA-86-7701	B
TCGA_TCGA-NJ-A55R	B
TCGA_TCGA-05-4397	A
TCGA_TCGA-53-7626	A
TCGA_TCGA-95-7944	A
TCGA_TCGA-44-2656	B
TCGA_TCGA-73-A9RS	A
TCGA_TCGA-44-7667	B
TCGA_TCGA-NJ-A55O	B
TCGA_TCGA-55-8301	A
TCGA_TCGA-05-4415	A
TCGA_TCGA-91-6835	A
TCGA_TCGA-55-7725	B
TCGA_TCGA-55-8506	B
TCGA_TCGA-50-5931	A
TCGA_TCGA-44-5645	B
TCGA_TCGA-55-A494	B
TCGA_TCGA-50-5930	B
TCGA_TCGA-38-4627	B
TCGA_TCGA-67-4679	B
TCGA_TCGA-55-7903	B
TCGA_TCGA-55-8619	B
TCGA_TCGA-05-5428	B
TCGA_TCGA-55-7724	B
TCGA_TCGA-97-7938	B
TCGA_TCGA-50-6590	A
TCGA_TCGA-69-8255	A
TCGA_TCGA-73-7498	B
TCGA_TCGA-78-7148	B
TCGA_TCGA-95-A4VN	B
TCGA_TCGA-78-7152	B
TCGA_TCGA-MP-A4TD	B
TCGA_TCGA-55-7914	B
TCGA_TCGA-44-A47A	B
TCGA_TCGA-97-A4M3	B
TCGA_TCGA-67-3773	B
TCGA_TCGA-50-6593	B
TCGA_TCGA-73-4659	B
TCGA_TCGA-38-4630	A
TCGA_TCGA-78-7540	B
TCGA_TCGA-J2-A4AD	A
TCGA_TCGA-44-6778	B
TCGA_TCGA-38-A44F	B
TCGA_TCGA-50-6592	A
TCGA_TCGA-95-8494	A
TCGA_TCGA-50-5055	B
TCGA_TCGA-75-5147	A
TCGA_TCGA-86-8278	B
TCGA_TCGA-05-4250	A
TCGA_TCGA-4B-A93V	A
TCGA_TCGA-86-7713	B
TCGA_TCGA-34-5240	A
TCGA_TCGA-43-6773	A
TCGA_TCGA-66-2794	B
TCGA_TCGA-33-AASI	B
TCGA_TCGA-43-7658	A
TCGA_TCGA-39-5036	A
TCGA_TCGA-37-3792	A
TCGA_TCGA-22-4604	B
TCGA_TCGA-21-5787	A
TCGA_TCGA-O2-A52V	A
TCGA_TCGA-77-8007	A
TCGA_TCGA-98-A53J	A
TCGA_TCGA-85-A4QR	A
TCGA_TCGA-90-A4EE	A
TCGA_TCGA-66-2767	B
TCGA_TCGA-60-2712	B
TCGA_TCGA-66-2768	A
TCGA_TCGA-55-6982	A
TCGA_TCGA-67-6217	B
TCGA_TCGA-44-6146	B
TCGA_TCGA-49-4512	B
TCGA_TCGA-64-5774	B
TCGA_TCGA-97-8177	B
TCGA_TCGA-78-8640	A
TCGA_TCGA-95-7947	A
TCGA_TCGA-44-6777	B
TCGA_TCGA-55-7816	B
TCGA_TCGA-49-AAR4	B
TCGA_TCGA-55-7907	B
TCGA_TCGA-86-8359	B
TCGA_TCGA-50-5051	B
TCGA_TCGA-05-4402	B
TCGA_TCGA-50-8459	B
TCGA_TCGA-NJ-A7XG	B
TCGA_TCGA-49-4488	B
TCGA_TCGA-64-5815	B
TCGA_TCGA-86-8056	B
TCGA_TCGA-56-A4BW	B
TCGA_TCGA-21-1079	A
TCGA_TCGA-22-1011	A
TCGA_TCGA-77-8128	B
TCGA_TCGA-77-8148	B
TCGA_TCGA-34-A5IX	A
TCGA_TCGA-77-7141	B
TCGA_TCGA-58-8388	A
TCGA_TCGA-56-7580	B
TCGA_TCGA-J1-A4AH	A
TCGA_TCGA-85-8052	A
TCGA_TCGA-60-2725	A
TCGA_TCGA-85-8070	A
TCGA_TCGA-22-5477	A
TCGA_TCGA-85-A513	B
TCGA_TCGA-60-2716	A
TCGA_TCGA-63-7023	A
TCGA_TCGA-66-2778	B
TCGA_TCGA-21-1075	A
TCGA_TCGA-66-2737	B
TCGA_TCGA-85-A53L	B
TCGA_TCGA-58-8391	B
TCGA_TCGA-56-7222	A
TCGA_TCGA-66-2753	A
TCGA_TCGA-33-AASJ	A
TCGA_TCGA-63-A5MR	A
TCGA_TCGA-60-2721	A
TCGA_TCGA-78-8655	B
TCGA_TCGA-MP-A4TF	B
TCGA_TCGA-55-8203	B
TCGA_TCGA-91-6848	A
TCGA_TCGA-86-8073	A
TCGA_TCGA-85-8277	A
TCGA_TCGA-22-5481	A
TCGA_TCGA-33-4582	A
TCGA_TCGA-77-7335	B
TCGA_TCGA-22-4593	A
TCGA_TCGA-22-1016	B
TCGA_TCGA-56-8622	A
TCGA_TCGA-77-8130	B
TCGA_TCGA-85-8666	A
TCGA_TCGA-63-A5MV	B
TCGA_TCGA-63-A5MU	A
TCGA_TCGA-77-A5GF	A
TCGA_TCGA-77-6845	A
TCGA_TCGA-43-8118	B
TCGA_TCGA-66-2769	A
TCGA_TCGA-94-8491	B
TCGA_TCGA-52-7622	A
TCGA_TCGA-51-6867	A
TCGA_TCGA-60-2723	A
TCGA_TCGA-85-8071	A
TCGA_TCGA-46-3768	B
TCGA_TCGA-22-4613	A
TCGA_TCGA-43-6143	A
TCGA_TCGA-39-5029	A
TCGA_TCGA-43-2578	A
TCGA_TCGA-98-8023	B
TCGA_TCGA-NC-A5HN	B
TCGA_TCGA-56-5897	B
TCGA_TCGA-21-1076	A
TCGA_TCGA-33-AASB	A
TCGA_TCGA-98-A538	A
TCGA_TCGA-18-3410	B
TCGA_TCGA-66-2782	A
TCGA_TCGA-56-7579	A
TCGA_TCGA-58-A46M	B
TCGA_TCGA-96-7544	A
TCGA_TCGA-58-A46L	B
TCGA_TCGA-77-8008	A
TCGA_TCGA-94-8490	B
TCGA_TCGA-56-8628	A
TCGA_TCGA-22-4591	B
TCGA_TCGA-LA-A7SW	A
TCGA_TCGA-98-8021	B
TCGA_TCGA-98-A539	A
TCGA_TCGA-56-8082	B
TCGA_TCGA-77-8136	A
TCGA_TCGA-98-8022	B
TCGA_TCGA-85-7698	A
TCGA_TCGA-60-2704	B
TCGA_TCGA-22-5474	B
TCGA_TCGA-85-A4CL	B
TCGA_TCGA-85-A4CN	A
TCGA_TCGA-58-A46J	A
TCGA_TCGA-21-1082	A
TCGA_TCGA-85-A512	B
TCGA_TCGA-85-6561	A
TCGA_TCGA-37-A5EM	A
TCGA_TCGA-77-8146	A
TCGA_TCGA-63-5128	B
TCGA_TCGA-NK-A5CT	A
TCGA_TCGA-92-8063	A
TCGA_TCGA-MF-A522	A
TCGA_TCGA-58-A46K	B
TCGA_TCGA-64-5775	A
TCGA_TCGA-44-7659	B
TCGA_TCGA-55-A4DG	B
TCGA_TCGA-55-6985	B
TCGA_TCGA-86-8054	B
TCGA_TCGA-38-4629	B
TCGA_TCGA-78-7147	A
TCGA_TCGA-55-8092	B
TCGA_TCGA-75-6205	A
TCGA_TCGA-86-A456	B
TCGA_TCGA-18-3409	A
TCGA_TCGA-98-A53I	A
TCGA_TCGA-60-2710	A
TCGA_TCGA-56-7731	A
TCGA_TCGA-66-2757	A
TCGA_TCGA-63-A5MW	A
TCGA_TCGA-18-3408	A
TCGA_TCGA-63-A5MN	A
TCGA_TCGA-85-A4JB	A
TCGA_TCGA-55-8302	A
TCGA_TCGA-05-4384	B
TCGA_TCGA-55-8511	A
TCGA_TCGA-97-7941	B
TCGA_TCGA-62-8397	B
TCGA_TCGA-91-6830	B
TCGA_TCGA-44-3398	B
TCGA_TCGA-55-7913	A
TCGA_TCGA-55-1592	B
TCGA_TCGA-91-A4BD	B
TCGA_TCGA-78-7149	B
TCGA_TCGA-78-7535	A
TCGA_TCGA-49-6742	B
TCGA_TCGA-05-4249	B
TCGA_TCGA-64-1679	B
TCGA_TCGA-69-7760	B
TCGA_TCGA-05-4405	B
TCGA_TCGA-55-6987	B
TCGA_TCGA-92-8065	A
TCGA_TCGA-63-A5MP	A
TCGA_TCGA-39-5024	B
TCGA_TCGA-63-A5MM	B
TCGA_TCGA-34-2608	A
TCGA_TCGA-52-7811	A
TCGA_TCGA-94-8035	A
TCGA_TCGA-43-7657	A
TCGA_TCGA-85-8276	B
TCGA_TCGA-43-A56U	A
TCGA_TCGA-18-5595	A
TCGA_TCGA-66-2763	A
TCGA_TCGA-22-4595	A
TCGA_TCGA-21-5783	A
TCGA_TCGA-43-3920	B
TCGA_TCGA-51-4079	A
TCGA_TCGA-21-5784	A
TCGA_TCGA-LA-A446	B
TCGA_TCGA-34-5232	A
TCGA_TCGA-NC-A5HP	A
TCGA_TCGA-96-A4JL	A
TCGA_TCGA-18-3419	B
TCGA_TCGA-46-6025	A
TCGA_TCGA-58-A46N	A
TCGA_TCGA-68-8250	A
TCGA_TCGA-NC-A5HJ	A
TCGA_TCGA-56-8083	A
TCGA_TCGA-77-7138	A
TCGA_TCGA-33-4538	A
TCGA_TCGA-18-4086	B
TCGA_TCGA-66-2744	A
TCGA_TCGA-60-2713	A
TCGA_TCGA-60-2708	A
TCGA_TCGA-37-5819	B
TCGA_TCGA-NK-A5CX	B
TCGA_TCGA-85-8582	B
TCGA_TCGA-85-8352	A
TCGA_TCGA-66-2795	A
TCGA_TCGA-22-4607	A
TCGA_TCGA-66-2790	A
TCGA_TCGA-77-8150	A
TCGA_TCGA-43-6770	B
TCGA_TCGA-33-4583	A
TCGA_TCGA-66-2773	A
TCGA_TCGA-NC-A5HO	A
TCGA_TCGA-33-4566	B
TCGA_TCGA-56-8504	A
TCGA_TCGA-63-A5MG	A
TCGA_TCGA-77-8138	A
TCGA_TCGA-90-7766	B
TCGA_TCGA-39-5011	A
TCGA_TCGA-34-5234	A
TCGA_TCGA-33-AASD	B
TCGA_TCGA-85-8287	A
TCGA_TCGA-85-A4JC	A
TCGA_TCGA-56-A49D	A
TCGA_TCGA-56-8308	B
TCGA_TCGA-66-2727	A
TCGA_TCGA-85-7843	A
TCGA_TCGA-22-4601	A
TCGA_TCGA-56-A4BY	A
TCGA_TCGA-NK-A5D1	B
TCGA_TCGA-56-8503	A
TCGA_TCGA-05-5429	B
TCGA_TCGA-55-A48X	A
TCGA_TCGA-86-8673	A
TCGA_TCGA-86-8674	B
TCGA_TCGA-49-6744	B
TCGA_TCGA-44-5643	A
TCGA_TCGA-05-4382	B
TCGA_TCGA-49-AARQ	A
TCGA_TCGA-55-8094	B
TCGA_TCGA-MP-A4TC	A
TCGA_TCGA-49-AAR0	A
TCGA_TCGA-05-4427	A
TCGA_TCGA-75-6214	B
TCGA_TCGA-69-7763	B
TCGA_TCGA-86-8076	B
TCGA_TCGA-63-7022	B
TCGA_TCGA-66-2770	B
TCGA_TCGA-77-7338	A
TCGA_TCGA-66-2759	B
TCGA_TCGA-66-2756	A
TCGA_TCGA-56-A4ZJ	A
TCGA_TCGA-34-5929	B
TCGA_TCGA-85-A50Z	B
TCGA_TCGA-77-8144	A
TCGA_TCGA-33-4587	A
TCGA_TCGA-33-6737	B
TCGA_TCGA-18-3417	A
TCGA_TCGA-37-3783	B
TCGA_TCGA-56-1622	A
TCGA_TCGA-39-5035	A
TCGA_TCGA-XC-AA0X	A
TCGA_TCGA-22-0940	A
TCGA_TCGA-66-2758	B
TCGA_TCGA-77-A5G7	B
TCGA_TCGA-66-2742	B
TCGA_TCGA-77-6842	B
TCGA_TCGA-77-A5GH	A
TCGA_TCGA-22-1002	B
TCGA_TCGA-21-1072	A
TCGA_TCGA-77-8140	A
TCGA_TCGA-77-8154	A
TCGA_TCGA-56-7221	B
TCGA_TCGA-60-2709	A
TCGA_TCGA-22-0944	A
TCGA_TCGA-34-5236	A
TCGA_TCGA-60-2722	B
TCGA_TCGA-77-7142	B
TCGA_TCGA-77-A5G6	B
TCGA_TCGA-85-8354	B
TCGA_TCGA-85-A5B5	A
TCGA_TCGA-33-A5GW	A
TCGA_TCGA-68-7756	A
TCGA_TCGA-56-7823	A
TCGA_TCGA-22-5482	A
TCGA_TCGA-56-7582	A
TCGA_TCGA-21-1071	B
TCGA_TCGA-77-7139	A
TCGA_TCGA-66-2786	A
TCGA_TCGA-66-2755	B
TCGA_TCGA-58-8392	B
TCGA_TCGA-NC-A5HK	B
TCGA_TCGA-22-1000	A
TCGA_TCGA-60-2714	B
TCGA_TCGA-96-A4JK	A
TCGA_TCGA-22-4594	B
TCGA_TCGA-NC-A5HI	B
TCGA_TCGA-O2-A52W	A
TCGA_TCGA-62-A46V	B
TCGA_TCGA-55-A48Y	B
TCGA_TCGA-71-6725	B
TCGA_TCGA-55-6642	B
TCGA_TCGA-78-7220	B
TCGA_TCGA-L9-A8F4	A
TCGA_TCGA-35-5375	A
TCGA_TCGA-50-5939	A
TCGA_TCGA-55-8510	A
TCGA_TCGA-38-6178	B
TCGA_TCGA-MN-A4N4	A
TCGA_TCGA-44-7662	A
TCGA_TCGA-MP-A4T4	A
TCGA_TCGA-95-A4VP	B
TCGA_TCGA-55-8206	B
TCGA_TCGA-86-8585	A
TCGA_TCGA-95-7562	A
TCGA_TCGA-05-4426	A
TCGA_TCGA-55-8508	B
TCGA_TCGA-99-8025	B
TCGA_TCGA-44-7672	B
TCGA_TCGA-NJ-A4YG	B
TCGA_TCGA-44-8117	B
TCGA_TCGA-62-A46O	B
TCGA_TCGA-93-A4JO	A
TCGA_TCGA-77-8139	A
TCGA_TCGA-60-2707	B
TCGA_TCGA-90-A4ED	B
TCGA_TCGA-22-4605	A
TCGA_TCGA-52-7809	A
TCGA_TCGA-96-7545	A
TCGA_TCGA-66-2787	A
TCGA_TCGA-77-A5G1	A
TCGA_TCGA-77-A5GA	B
TCGA_TCGA-94-7557	B
TCGA_TCGA-L3-A4E7	A
TCGA_TCGA-63-6202	B
TCGA_TCGA-77-7465	B
TCGA_TCGA-60-2720	A
TCGA_TCGA-63-A5MT	B
TCGA_TCGA-51-4081	B
TCGA_TCGA-92-7340	B
TCGA_TCGA-67-3774	B
TCGA_TCGA-86-8358	A
TCGA_TCGA-62-8394	A
TCGA_TCGA-MP-A4T6	B
TCGA_TCGA-55-8514	B
TCGA_TCGA-64-1681	B
TCGA_TCGA-50-5944	B
TCGA_TCGA-44-A47B	B
TCGA_TCGA-L4-A4E6	B
TCGA_TCGA-49-AARR	B
TCGA_TCGA-49-4507	B
TCGA_TCGA-75-7027	B
TCGA_TCGA-38-4625	A
TCGA_TCGA-44-8120	A
TCGA_TCGA-44-6776	B
TCGA_TCGA-62-8402	B
TCGA_TCGA-75-5125	B
TCGA_TCGA-64-1678	B
TCGA_TCGA-97-7554	B
TCGA_TCGA-78-7167	B
TCGA_TCGA-50-6595	A
TCGA_TCGA-64-1677	A
TCGA_TCGA-97-A4M6	B
TCGA_TCGA-97-8547	B
TCGA_TCGA-62-A470	B
TCGA_TCGA-85-A4PA	B
TCGA_TCGA-63-7020	A
TCGA_TCGA-22-5491	A
TCGA_TCGA-51-4080	A
TCGA_TCGA-77-8145	A
TCGA_TCGA-43-6771	B
TCGA_TCGA-85-7710	A
TCGA_TCGA-60-2706	A
TCGA_TCGA-56-A4ZK	A
TCGA_TCGA-43-8116	B
TCGA_TCGA-92-7341	A
TCGA_TCGA-NC-A5HE	A
TCGA_TCGA-18-4083	B
TCGA_TCGA-85-7697	A
TCGA_TCGA-56-A4BX	A
TCGA_TCGA-43-7656	A
TCGA_TCGA-63-A5MJ	B
TCGA_TCGA-18-3414	B
TCGA_TCGA-66-2788	B
TCGA_TCGA-37-3789	A
TCGA_TCGA-33-4533	A
TCGA_TCGA-60-2696	A
TCGA_TCGA-34-7107	A
TCGA_TCGA-85-7699	A
TCGA_TCGA-39-5022	A
TCGA_TCGA-96-8170	B
TCGA_TCGA-43-6647	B
TCGA_TCGA-39-5027	B
TCGA_TCGA-85-8351	A
TCGA_TCGA-56-5898	A
TCGA_TCGA-21-5786	A
TCGA_TCGA-33-4547	A
TCGA_TCGA-60-2695	A
TCGA_TCGA-90-7964	B
TCGA_TCGA-66-2785	A
TCGA_TCGA-62-8395	B
TCGA_TCGA-55-7727	A
TCGA_TCGA-73-4675	B
TCGA_TCGA-38-4628	A
TCGA_TCGA-O1-A52J	A
TCGA_TCGA-05-4396	B
TCGA_TCGA-44-7660	A
TCGA_TCGA-86-8279	B
TCGA_TCGA-97-7937	B
TCGA_TCGA-05-5420	B
TCGA_TCGA-78-7542	B
TCGA_TCGA-67-3771	A
TCGA_TCGA-38-7271	B
TCGA_TCGA-78-7163	B
TCGA_TCGA-73-4658	B
TCGA_TCGA-33-4586	B
TCGA_TCGA-18-3412	A
TCGA_TCGA-O2-A52Q	A
TCGA_TCGA-33-4589	A
TCGA_TCGA-56-7730	A
TCGA_TCGA-18-5592	B
TCGA_TCGA-18-3406	B
TCGA_TCGA-97-8171	B
TCGA_TCGA-44-6148	B
TCGA_TCGA-MP-A4T7	B
TCGA_TCGA-49-4514	B
TCGA_TCGA-55-8621	B
TCGA_TCGA-55-8614	A
TCGA_TCGA-71-8520	B
TCGA_TCGA-69-7978	A
TCGA_TCGA-L9-A443	B
TCGA_TCGA-55-7573	B
TCGA_TCGA-78-7154	A
TCGA_TCGA-44-3918	B
TCGA_TCGA-S2-AA1A	B
TCGA_TCGA-05-5423	B
TCGA_TCGA-50-6591	A
TCGA_TCGA-49-4505	A
TCGA_TCGA-97-8552	B
TCGA_TCGA-MP-A4TJ	B
TCGA_TCGA-73-4670	B
TCGA_TCGA-55-A493	A
TCGA_TCGA-66-2793	B
TCGA_TCGA-NC-A5HM	A
TCGA_TCGA-63-A5ML	A
TCGA_TCGA-77-A5GB	A
TCGA_TCGA-33-6738	B
TCGA_TCGA-68-A59I	A
TCGA_TCGA-85-8048	A
TCGA_TCGA-66-2771	B
TCGA_TCGA-94-A5I4	A
TCGA_TCGA-85-6175	B
TCGA_TCGA-22-4599	A
TCGA_TCGA-77-A5G3	A
TCGA_TCGA-43-5668	A
TCGA_TCGA-63-7021	B
TCGA_TCGA-37-4132	A
TCGA_TCGA-85-A4QQ	B
TCGA_TCGA-49-6745	A
TCGA_TCGA-38-4631	A
TCGA_TCGA-38-4626	B
TCGA_TCGA-55-7227	A
TCGA_TCGA-55-A57B	B
TCGA_TCGA-69-7979	B
TCGA_TCGA-44-A4SS	A
TCGA_TCGA-05-4424	B
TCGA_TCGA-MN-A4N5	A
TCGA_TCGA-99-8028	B
TCGA_TCGA-75-5146	B
TCGA_TCGA-55-1596	A
TCGA_TCGA-55-7910	B
TCGA_TCGA-80-5611	A
TCGA_TCGA-91-6828	B
TCGA_TCGA-69-7761	B
TCGA_TCGA-91-6849	B
TCGA_TCGA-MP-A4TH	B
TCGA_TCGA-44-7669	A
TCGA_TCGA-73-7499	A
TCGA_TCGA-55-8505	B
TCGA_TCGA-86-8671	B
TCGA_TCGA-95-7948	B
TCGA_TCGA-95-7043	A
TCGA_TCGA-50-5044	A
TCGA_TCGA-J2-A4AG	B
TCGA_TCGA-86-7955	A
TCGA_TCGA-21-5782	A
TCGA_TCGA-94-A5I6	A
TCGA_TCGA-34-2596	A
TCGA_TCGA-79-5596	A
TCGA_TCGA-46-3765	A
TCGA_TCGA-22-5478	A
TCGA_TCGA-94-7943	B
TCGA_TCGA-34-8455	A
TCGA_TCGA-22-A5C4	A
TCGA_TCGA-34-8454	B
TCGA_TCGA-39-5039	A
TCGA_TCGA-22-1012	A
TCGA_TCGA-94-7033	B
TCGA_TCGA-62-A472	B
TCGA_TCGA-MP-A4SV	B
TCGA_TCGA-49-AARN	A
TCGA_TCGA-50-5072	B
TCGA_TCGA-55-5899	B
TCGA_TCGA-97-A4LX	B
TCGA_TCGA-L9-A444	B
TCGA_TCGA-55-8615	B
TCGA_TCGA-50-7109	B
TCGA_TCGA-91-7771	B
TCGA_TCGA-97-A4M1	B
TCGA_TCGA-44-5644	B
TCGA_TCGA-78-7536	A
TCGA_TCGA-MP-A4TI	A
TCGA_TCGA-05-4403	B
TCGA_TCGA-99-7458	B
TCGA_TCGA-64-5778	A
TCGA_TCGA-78-7145	B
TCGA_TCGA-NJ-A4YP	B
TCGA_TCGA-55-7283	B
TCGA_TCGA-55-8208	A
TCGA_TCGA-56-8625	A
TCGA_TCGA-66-2789	A
TCGA_TCGA-78-7537	B
TCGA_TCGA-78-7166	B
TCGA_TCGA-55-7995	A
TCGA_TCGA-85-7696	B
TCGA_TCGA-58-8390	B
TCGA_TCGA-68-8251	B
TCGA_TCGA-NC-A5HR	A
TCGA_TCGA-85-A511	A
TCGA_TCGA-92-8064	A
TCGA_TCGA-33-AAS8	B
TCGA_TCGA-33-A4WN	A
TCGA_TCGA-NC-A5HQ	A
TCGA_TCGA-60-2715	B
TCGA_TCGA-56-6545	A
TCGA_TCGA-34-5928	A
TCGA_TCGA-56-A62T	A
TCGA_TCGA-63-A5M9	A
TCGA_TCGA-18-3407	A
TCGA_TCGA-56-7223	A
TCGA_TCGA-98-8020	A
TCGA_TCGA-98-A53A	A
TCGA_TCGA-66-2800	B
TCGA_TCGA-85-6798	A
TCGA_TCGA-98-7454	A
TCGA_TCGA-56-A5DR	A
TCGA_TCGA-34-5239	A
TCGA_TCGA-43-3394	A
TCGA_TCGA-37-4135	A
TCGA_TCGA-33-AASL	B
TCGA_TCGA-63-A5MB	B
TCGA_TCGA-60-2697	B
TCGA_TCGA-34-5241	A
TCGA_TCGA-77-8156	B
TCGA_TCGA-21-A5DI	A
TCGA_TCGA-39-5019	B
TCGA_TCGA-77-6844	A
TCGA_TCGA-70-6722	B
TCGA_TCGA-39-5030	A
TCGA_TCGA-56-8626	B
TCGA_TCGA-21-1081	A
TCGA_TCGA-18-3421	A
TCGA_TCGA-77-A5FZ	B
TCGA_TCGA-85-8288	A
TCGA_TCGA-63-A5MH	A
TCGA_TCGA-NC-A5HH	A
TCGA_TCGA-85-8481	B
TCGA_TCGA-66-2754	B
TCGA_TCGA-18-3411	A
TCGA_TCGA-77-6843	A
TCGA_TCGA-39-5031	A
TCGA_TCGA-66-2766	A
TCGA_TCGA-63-A5MY	B
TCGA_TCGA-39-5021	A
TCGA_TCGA-85-7844	A
TCGA_TCGA-39-5034	B
TCGA_TCGA-63-A5MI	B
TCGA_TCGA-22-1005	B
TCGA_TCGA-21-1083	B
TCGA_TCGA-43-5670	A
TCGA_TCGA-85-8072	A
TCGA_TCGA-60-2726	A
TCGA_TCGA-63-5131	A
TCGA_TCGA-43-8115	A
TCGA_TCGA-98-A53D	B
TCGA_TCGA-22-5473	B
TCGA_TCGA-6A-AB49	B
TCGA_TCGA-49-4494	B
TCGA_TCGA-49-4501	B
TCGA_TCGA-91-6847	A
TCGA_TCGA-75-5126	A
TCGA_TCGA-86-A4JF	B
TCGA_TCGA-49-AAR2	B
TCGA_TCGA-75-6211	B
TCGA_TCGA-NC-A5HG	A
TCGA_TCGA-66-2777	B
TCGA_TCGA-66-2780	B
TCGA_TCGA-66-2791	A
TCGA_TCGA-63-A5MS	A
TCGA_TCGA-85-8664	A
TCGA_TCGA-43-A475	A
TCGA_TCGA-46-6026	B
TCGA_TCGA-58-8393	A
TCGA_TCGA-90-7767	A
TCGA_TCGA-18-3415	B
TCGA_TCGA-98-A53B	B
TCGA_TCGA-90-A59Q	B
TCGA_TCGA-56-6546	B
TCGA_TCGA-60-2724	A
TCGA_TCGA-68-7757	A
TCGA_TCGA-NK-A7XE	B
TCGA_TCGA-46-3769	B
TCGA_TCGA-22-4596	B
TCGA_TCGA-78-7159	B
TCGA_TCGA-55-6971	B
TCGA_TCGA-50-5933	B
TCGA_TCGA-95-A4VK	B
TCGA_TCGA-64-5779	B
TCGA_TCGA-05-4410	B
TCGA_TCGA-44-A47G	B
TCGA_TCGA-97-8179	B
TCGA_TCGA-78-7155	A
TCGA_TCGA-85-8580	A
TCGA_TCGA-85-8049	A
TCGA_TCGA-85-8479	A
TCGA_TCGA-77-7463	A
TCGA_TCGA-96-8169	A
TCGA_TCGA-NC-A5HF	B
TCGA_TCGA-77-8153	A
TCGA_TCGA-94-A4VJ	B
TCGA_TCGA-77-7140	A
TCGA_TCGA-56-8201	A
TCGA_TCGA-NC-A5HT	B
TCGA_TCGA-33-4532	A
TCGA_TCGA-O2-A5IB	A
TCGA_TCGA-43-2576	B
TCGA_TCGA-34-8456	B
TCGA_TCGA-60-2698	A
TCGA_TCGA-60-2703	A
TCGA_TCGA-37-4141	A
TCGA_TCGA-39-5016	A
TCGA_TCGA-46-3767	B
TCGA_TCGA-85-8584	B
TCGA_TCGA-18-4721	A
TCGA_TCGA-43-2581	A
TCGA_TCGA-66-2783	A
TCGA_TCGA-60-2711	A
TCGA_TCGA-22-5472	A
TCGA_TCGA-L3-A524	A
TCGA_TCGA-90-7769	A
TCGA_TCGA-75-6206	B
TCGA_TCGA-05-4418	B
TCGA_TCGA-44-2661	B
TCGA_TCGA-80-5608	B
TCGA_TCGA-55-6984	B
TCGA_TCGA-75-7031	B
TCGA_TCGA-99-8032	B
TCGA_TCGA-55-8512	B
TCGA_TCGA-97-A4M2	B
TCGA_TCGA-50-6673	B
TCGA_TCGA-67-3772	B
TCGA_TCGA-86-7954	A
TCGA_TCGA-L9-A743	B
TCGA_TCGA-05-4433	A
TCGA_TCGA-91-A4BC	B
TCGA_TCGA-91-6829	A
TCGA_TCGA-44-6779	B
TCGA_TCGA-05-4432	B
TCGA_TCGA-05-4398	B
TCGA_TCGA-L4-A4E5	A
TCGA_TCGA-53-7624	B
TCGA_TCGA-55-6968	A
TCGA_TCGA-93-A4JP	B
TCGA_TCGA-44-2655	B
TCGA_TCGA-55-1594	A
TCGA_TCGA-50-5941	B
TCGA_TCGA-49-6767	B
TCGA_TCGA-75-5122	B
TCGA_TCGA-78-7539	B
TCGA_TCGA-55-7726	B
TCGA_TCGA-78-7162	B
TCGA_TCGA-55-6979	A
TCGA_TCGA-86-8669	B
TCGA_TCGA-75-6212	B
TCGA_TCGA-44-3396	A
TCGA_TCGA-50-8457	B
TCGA_TCGA-49-AARE	A
TCGA_TCGA-49-4487	B
TCGA_TCGA-44-6774	B
TCGA_TCGA-L9-A5IP	A
TCGA_TCGA-69-8253	B
TCGA_TCGA-L9-A7SV	B
TCGA_TCGA-97-8172	B
TCGA_TCGA-86-A4P7	B
TCGA_TCGA-55-7574	B
TCGA_TCGA-NJ-A4YI	B
TCGA_TCGA-55-8620	A
TCGA_TCGA-55-7728	B
TCGA_TCGA-90-6837	B
TCGA_TCGA-85-A50M	A
TCGA_TCGA-77-A5G8	A
TCGA_TCGA-22-5480	A
TCGA_TCGA-43-A56V	A
TCGA_TCGA-56-7822	A
TCGA_TCGA-68-7755	A
TCGA_TCGA-21-1070	A
TCGA_TCGA-52-7812	B
TCGA_TCGA-39-5028	A
TCGA_TCGA-69-7973	B
TCGA_TCGA-50-5932	B
TCGA_TCGA-05-4430	B
TCGA_TCGA-49-4486	B
TCGA_TCGA-78-8662	B
TCGA_TCGA-95-8039	B
TCGA_TCGA-MP-A4TA	A
TCGA_TCGA-55-7284	B
TCGA_TCGA-69-7764	B
TCGA_TCGA-44-A4SU	B
TCGA_TCGA-49-4506	B
TCGA_TCGA-78-7161	B
TCGA_TCGA-49-AAQV	B
TCGA_TCGA-62-A46P	B
TCGA_TCGA-49-6761	B
TCGA_TCGA-44-3919	A
TCGA_TCGA-69-7980	B
TCGA_TCGA-93-7348	B
TCGA_TCGA-75-7030	B
TCGA_TCGA-86-8074	A
TCGA_TCGA-37-4130	B
TCGA_TCGA-22-5471	B
TCGA_TCGA-21-1077	A
TCGA_TCGA-18-3416	A
TCGA_TCGA-77-8133	A
TCGA_TCGA-85-8350	A
TCGA_TCGA-77-7337	A
TCGA_TCGA-39-5037	B
TCGA_TCGA-22-1017	B
TCGA_TCGA-22-5492	A
TCGA_TCGA-O2-A52N	A
TCGA_TCGA-78-7158	B
TCGA_TCGA-05-5425	B
TCGA_TCGA-91-6831	B
TCGA_TCGA-97-8175	B
TCGA_TCGA-86-8672	A
TCGA_TCGA-50-6594	A
TCGA_TCGA-86-7714	B
TCGA_TCGA-86-6562	B
TCGA_TCGA-55-8090	B
TCGA_TCGA-55-7911	B
TCGA_TCGA-55-8507	B
TCGA_TCGA-93-8067	A
TCGA_TCGA-97-7553	B
TCGA_TCGA-55-8205	A
TCGA_TCGA-05-4390	B
TCGA_TCGA-86-8668	B
TCGA_TCGA-62-8398	B
TCGA_TCGA-55-8513	B
TCGA_TCGA-83-5908	A
TCGA_TCGA-05-4422	B
TCGA_TCGA-50-5045	B
TCGA_TCGA-91-6836	A
TCGA_TCGA-55-6975	B
TCGA_TCGA-55-A491	A
TCGA_TCGA-93-7347	B
TCGA_TCGA-MP-A4T9	B
TCGA_TCGA-49-AAR9	A
TCGA_TCGA-75-6203	B
TCGA_TCGA-55-8091	B
TCGA_TCGA-97-7547	B
TCGA_TCGA-05-4417	B
TCGA_TCGA-62-A46R	B
TCGA_TCGA-49-4490	B
TCGA_TCGA-05-4395	A
TCGA_TCGA-62-A46Y	B
TCGA_TCGA-97-A4M7	B
TCGA_TCGA-22-4609	A
TCGA_TCGA-34-5231	A
TCGA_TCGA-56-8623	B
TCGA_TCGA-98-A53C	B
TCGA_TCGA-56-8624	A
TCGA_TCGA-68-A59J	A
TCGA_TCGA-85-7950	A
GSE50081_GSM1213669	A
GSE50081_GSM1213670	B
GSE50081_GSM1213671	B
GSE50081_GSM1213672	B
GSE50081_GSM1213673	A
GSE50081_GSM1213674	B
GSE50081_GSM1213675	A
GSE50081_GSM1213676	A
GSE50081_GSM1213677	B
GSE50081_GSM1213678	B
GSE50081_GSM1213679	B
GSE50081_GSM1213680	B
GSE50081_GSM1213681	A
GSE50081_GSM1213682	B
GSE50081_GSM1213683	B
GSE50081_GSM1213684	A
GSE50081_GSM1213685	B
GSE50081_GSM1213686	A
GSE50081_GSM1213687	B
GSE50081_GSM1213688	B
GSE50081_GSM1213689	B
GSE50081_GSM1213690	B
GSE50081_GSM1213691	A
GSE50081_GSM1213692	B
GSE50081_GSM1213693	A
GSE50081_GSM1213694	B
GSE50081_GSM1213695	A
GSE50081_GSM1213696	A
GSE50081_GSM1213697	B
GSE50081_GSM1213698	A
GSE50081_GSM1213699	B
GSE50081_GSM1213700	A
GSE50081_GSM1213701	B
GSE50081_GSM1213702	B
GSE50081_GSM1213703	B
GSE50081_GSM1213704	A
GSE50081_GSM1213705	A
GSE50081_GSM1213706	B
GSE50081_GSM1213707	B
GSE50081_GSM1213708	B
GSE50081_GSM1213709	A
GSE50081_GSM1213710	B
GSE50081_GSM1213711	B
GSE50081_GSM1213712	A
GSE50081_GSM1213713	A
GSE50081_GSM1213714	B
GSE50081_GSM1213715	A
GSE50081_GSM1213716	B
GSE50081_GSM1213717	B
GSE50081_GSM1213718	A
GSE50081_GSM1213719	B
GSE50081_GSM1213720	B
GSE50081_GSM1213721	A
GSE50081_GSM1213722	A
GSE50081_GSM1213723	A
GSE50081_GSM1213724	B
GSE50081_GSM1213725	A
GSE50081_GSM1213726	B
GSE50081_GSM1213727	B
GSE50081_GSM1213728	B
GSE50081_GSM1213729	A
GSE50081_GSM1213730	A
GSE50081_GSM1213731	A
GSE50081_GSM1213732	A
GSE50081_GSM1213733	A
GSE50081_GSM1213734	B
GSE50081_GSM1213735	A
GSE50081_GSM1213736	B
GSE50081_GSM1213737	B
GSE50081_GSM1213738	A
GSE50081_GSM1213739	B
GSE50081_GSM1213740	B
GSE50081_GSM1213741	B
GSE50081_GSM1213742	A
GSE50081_GSM1213743	B
GSE50081_GSM1213744	A
GSE50081_GSM1213745	A
GSE50081_GSM1213746	B
GSE50081_GSM1213747	B
GSE50081_GSM1213748	B
GSE50081_GSM1213749	B
GSE50081_GSM1213750	B
GSE50081_GSM1213751	B
GSE50081_GSM1213752	A
GSE50081_GSM1213753	B
GSE50081_GSM1213754	B
GSE50081_GSM1213755	A
GSE50081_GSM1213756	B
GSE50081_GSM1213757	B
GSE50081_GSM1213758	B
GSE50081_GSM1213759	A
GSE50081_GSM1213760	B
GSE50081_GSM1213761	B
GSE50081_GSM1213762	B
GSE50081_GSM1213763	B
GSE50081_GSM1213764	A
GSE50081_GSM1213765	A
GSE50081_GSM1213766	A
GSE50081_GSM1213767	A
GSE50081_GSM1213768	B
GSE50081_GSM1213769	B
GSE50081_GSM1213770	B
GSE50081_GSM1213771	B
GSE50081_GSM1213772	A
GSE50081_GSM1213773	B
GSE50081_GSM1213774	B
GSE50081_GSM1213775	A
GSE50081_GSM1213776	A
GSE50081_GSM1213777	A
GSE50081_GSM1213778	B
GSE50081_GSM1213779	B
GSE50081_GSM1213780	B
GSE50081_GSM1213781	B
GSE50081_GSM1213782	B
GSE50081_GSM1213783	A
GSE50081_GSM1213784	B
GSE50081_GSM1213785	B
GSE50081_GSM1213786	B
GSE50081_GSM1213787	B
GSE50081_GSM1213788	B
GSE50081_GSM1213789	B
GSE50081_GSM1213790	B
GSE50081_GSM1213791	A
GSE50081_GSM1213792	B
GSE50081_GSM1213793	B
GSE50081_GSM1213794	B
GSE50081_GSM1213795	B
GSE50081_GSM1213796	B
GSE50081_GSM1213797	B
GSE50081_GSM1213798	B
GSE50081_GSM1213799	A
GSE50081_GSM1213800	B
GSE50081_GSM1213801	B
GSE50081_GSM1213802	A
GSE50081_GSM1213803	A
GSE50081_GSM1213804	B
GSE50081_GSM1213805	A
GSE50081_GSM1213806	B
GSE50081_GSM1213807	A
GSE50081_GSM1213808	B
GSE50081_GSM1213809	B
GSE50081_GSM1213810	A
GSE50081_GSM1213811	B
GSE50081_GSM1213812	A
GSE50081_GSM1213813	B
GSE50081_GSM1213814	B
GSE50081_GSM1213815	A
GSE50081_GSM1213816	A
GSE50081_GSM1213817	A
GSE50081_GSM1213818	B
GSE50081_GSM1213819	A
GSE50081_GSM1213820	B
GSE50081_GSM1213821	B
GSE50081_GSM1213822	A
GSE50081_GSM1213823	A
GSE50081_GSM1213824	A
GSE50081_GSM1213825	B
GSE50081_GSM1213826	A
GSE50081_GSM1213827	A
GSE50081_GSM1213828	B
GSE50081_GSM1213829	A
GSE50081_GSM1213830	A
GSE50081_GSM1213831	B
GSE50081_GSM1213832	A
GSE50081_GSM1213833	B
GSE50081_GSM1213834	B
GSE50081_GSM1213835	A
GSE50081_GSM1213836	B
GSE50081_GSM1213837	B
GSE50081_GSM1213838	B
GSE50081_GSM1213839	A
GSE50081_GSM1213840	B
GSE50081_GSM1213841	A
GSE50081_GSM1213842	B
GSE50081_GSM1213843	B
GSE50081_GSM1213844	B
GSE50081_GSM1213845	B
GSE50081_GSM1213846	B
GSE50081_GSM1213847	A
GSE50081_GSM1213848	A
GSE50081_GSM1213849	B

## Sheet: Sheet5
Id	futime	fustat
TCGA-86-8281	0	0
TCGA-05-4244	0	0
TCGA-05-4410	0	0
TCGA-63-A5M9	0	0
TCGA-56-A5DR	4	0
TCGA-56-A5DS	8	0
TCGA-33-A5GW	9	0
TCGA-55-8506	11	0
TCGA-37-3792	12	0
TCGA-37-4141	12	0
TCGA-NJ-A55O	13	0
TCGA-37-3789	13	0
TCGA-NK-A7XE	13	0
TCGA-35-3615	14	0
TCGA-77-7141	15	0
TCGA-NJ-A55A	15	0
TCGA-86-8074	24	0
TCGA-66-2755	28	0
TCGA-55-A493	28	0
TCGA-66-2756	30	0
TCGA-66-2763	30	0
TCGA-66-2744	30	0
TCGA-66-2753	31	0
TCGA-66-2766	31	0
TCGA-85-7843	35	0
TCGA-91-6849	35	0
TCGA-91-8499	36	0
TCGA-NC-A5HH	37	0
TCGA-56-8503	41	0
TCGA-85-7710	42	0
TCGA-91-A4BC	44	0
TCGA-99-8032	44	0
TCGA-55-8616	48	0
TCGA-NJ-A4YP	50	0
TCGA-56-8622	55	0
TCGA-91-6830	60	0
TCGA-66-2785	60	0
TCGA-66-2768	61	0
TCGA-66-2765	61	0
TCGA-66-2777	61	0
TCGA-67-3776	61	0
TCGA-66-2737	61	0
TCGA-85-8355	61	0
TCGA-66-2767	61	0
TCGA-66-2754	61	0
TCGA-05-5715	62	0
TCGA-92-8065	70	0
TCGA-91-6835	79	0
TCGA-92-7340	82	0
TCGA-68-7755	83	0
TCGA-95-8494	84	0
TCGA-MN-A4N5	84	0
TCGA-90-7767	89	0
TCGA-60-2720	97	0
TCGA-37-5819	103	0
TCGA-56-8305	105	0
TCGA-56-8304	106	0
TCGA-92-7341	106	0
TCGA-85-A5B5	111	0
TCGA-NK-A5CX	111	0
TCGA-55-7727	119	0
TCGA-66-2781	121	0
TCGA-94-8035	122	0
TCGA-66-2795	122	0
TCGA-92-8063	122	0
TCGA-37-3783	122	0
TCGA-NC-A5HK	128	0
TCGA-69-8255	129	0
TCGA-73-4670	131	0
TCGA-38-A44F	133	0
TCGA-69-7978	134	0
TCGA-46-3769	135	0
TCGA-86-8056	139	0
TCGA-67-6216	141	0
TCGA-56-8083	150	0
TCGA-05-5423	151	0
TCGA-94-8490	153	0
TCGA-92-8064	160	0
TCGA-69-7765	165	0
TCGA-98-A539	173	0
TCGA-67-6215	174	0
TCGA-86-6851	179	0
TCGA-35-4123	182	0
TCGA-69-7974	184	0
TCGA-69-7761	186	0
TCGA-93-8067	186	0
TCGA-69-7760	202	0
TCGA-68-7756	202	0
TCGA-37-4135	207	0
TCGA-68-7757	211	0
TCGA-44-7662	218	0
TCGA-91-6848	224	0
TCGA-35-4122	225	0
TCGA-37-4132	227	0
TCGA-69-7973	230	0
TCGA-43-7657	236	0
TCGA-37-4133	238	0
TCGA-37-4129	242	0
TCGA-68-8250	244	0
TCGA-37-4130	247	0
TCGA-71-6725	256	0
TCGA-44-8120	260	0
TCGA-35-5375	264	0
TCGA-44-8119	285	0
TCGA-44-A47B	287	0
TCGA-90-7766	289	0
TCGA-43-A475	296	0
TCGA-L9-A444	307	0
TCGA-91-6831	310	0
TCGA-91-6828	323	0
TCGA-46-6025	324	0
TCGA-44-A47F	337	0
TCGA-44-A47G	351	0
TCGA-43-A474	353	0
TCGA-86-8585	353	0
TCGA-49-6761	354	0
TCGA-43-8116	358	0
TCGA-90-7769	358	0
TCGA-05-4422	365	0
TCGA-43-A56V	366	0
TCGA-70-6722	367	0
TCGA-46-3766	370	0
TCGA-91-6840	372	0
TCGA-70-6723	375	0
TCGA-85-A53L	377	0
TCGA-95-7944	377	0
TCGA-56-5897	378	0
TCGA-67-3774	385	0
TCGA-44-8117	385	0
TCGA-L3-A4E7	392	0
TCGA-46-3767	396	0
TCGA-LA-A446	401	0
TCGA-56-A4BX	405	0
TCGA-46-3765	405	0
TCGA-68-8251	406	0
TCGA-43-8115	407	0
TCGA-69-7979	408	0
TCGA-69-8254	409	0
TCGA-69-7980	411	0
TCGA-69-7764	414	0
TCGA-44-A4SS	415	0
TCGA-86-A4P7	415	0
TCGA-55-8619	416	0
TCGA-91-6836	417	0
TCGA-55-8507	418	0
TCGA-56-8624	420	0
TCGA-67-6217	422	0
TCGA-46-6026	423	0
TCGA-86-8668	423	0
TCGA-53-7813	424	0
TCGA-05-4384	426	0
TCGA-69-8253	426	0
TCGA-67-3773	427	0
TCGA-90-7964	428	0
TCGA-56-8309	428	0
TCGA-94-A4VJ	430	0
TCGA-43-A56U	432	0
TCGA-55-6543	435	0
TCGA-97-8179	435	0
TCGA-L4-A4E6	435	0
TCGA-55-8505	440	0
TCGA-56-A62T	440	0
TCGA-55-7725	442	0
TCGA-55-8615	446	0
TCGA-68-A59J	448	0
TCGA-38-6178	448	0
TCGA-67-4679	448	0
TCGA-05-4417	455	0
TCGA-56-8082	455	0
TCGA-05-5420	457	0
TCGA-55-8087	462	0
TCGA-85-A512	465	0
TCGA-44-A47A	466	0
TCGA-73-4668	467	0
TCGA-85-8479	468	0
TCGA-55-8097	476	0
TCGA-95-7948	476	0
TCGA-L9-A8F4	476	0
TCGA-95-7947	477	0
TCGA-55-8302	478	0
TCGA-55-A494	481	0
TCGA-56-8629	481	0
TCGA-85-A510	482	0
TCGA-97-7941	484	0
TCGA-44-A479	486	0
TCGA-55-7573	487	0
TCGA-94-A5I4	491	0
TCGA-91-7771	492	0
TCGA-68-A59I	492	0
TCGA-85-A50Z	493	0
TCGA-63-A5MT	498	0
TCGA-97-8177	499	0
TCGA-91-8496	505	0
TCGA-56-8504	510	0
TCGA-85-8351	510	0
TCGA-NK-A5D1	511	0
TCGA-S2-AA1A	513	0
TCGA-55-8204	515	0
TCGA-55-8621	515	0
TCGA-56-8308	517	0
TCGA-55-8514	520	0
TCGA-49-6745	522	0
TCGA-93-A4JQ	526	0
TCGA-96-8170	531	0
TCGA-93-7348	531	0
TCGA-55-8301	534	0
TCGA-55-8614	536	0
TCGA-55-7911	537	0
TCGA-94-A5I6	538	0
TCGA-55-8510	539	0
TCGA-97-A4M3	540	0
TCGA-55-8094	541	0
TCGA-97-8172	545	0
TCGA-55-A57B	546	0
TCGA-55-8203	547	0
TCGA-97-8175	551	0
TCGA-55-8511	552	0
TCGA-95-A4VN	553	0
TCGA-56-5898	555	0
TCGA-96-8169	557	0
TCGA-94-7943	559	0
TCGA-97-7937	564	0
TCGA-98-A53I	565	0
TCGA-L9-A7SV	565	0
TCGA-55-7903	567	0
TCGA-95-7567	568	0
TCGA-97-8171	568	0
TCGA-97-A4M6	568	0
TCGA-56-A4ZK	570	0
TCGA-67-3772	573	0
TCGA-85-7950	576	0
TCGA-L4-A4E5	578	0
TCGA-05-4403	578	0
TCGA-66-2778	578	0
TCGA-66-2771	578	0
TCGA-93-A4JP	578	0
TCGA-85-8049	579	0
TCGA-J1-A4AH	581	0
TCGA-56-A4BW	585	0
TCGA-96-A4JK	589	0
TCGA-69-A59K	591	0
TCGA-44-7660	592	0
TCGA-44-6145	595	0
TCGA-55-A492	596	0
TCGA-43-7656	596	0
TCGA-55-8205	599	0
TCGA-55-8091	600	0
TCGA-85-A4QR	600	0
TCGA-56-7582	601	0
TCGA-97-A4M1	601	0
TCGA-NJ-A55R	603	0
TCGA-91-A4BD	603	0
TCGA-55-7994	603	0
TCGA-86-7954	605	0
TCGA-95-A4VP	605	0
TCGA-05-4382	607	0
TCGA-56-7221	608	0
TCGA-55-A4DG	608	0
TCGA-55-7283	609	0
TCGA-05-4405	610	0
TCGA-67-3771	610	0
TCGA-67-3770	610	0
TCGA-97-A4LX	614	0
TCGA-90-A4ED	615	0
TCGA-56-8628	616	0
TCGA-NJ-A7XG	617	0
TCGA-55-8508	617	0
TCGA-98-A53H	618	0
TCGA-97-A4M2	624	0
TCGA-55-A491	626	0
TCGA-97-8552	626	0
TCGA-97-A4M7	629	0
TCGA-55-A48Y	630	0
TCGA-98-A53J	630	0
TCGA-97-A4M5	634	0
TCGA-56-A49D	637	0
TCGA-66-2758	639	0
TCGA-56-A4ZJ	640	0
TCGA-94-7033	640	0
TCGA-66-2742	641	0
TCGA-60-2695	642	0
TCGA-98-8023	649	0
TCGA-55-A48Z	651	0
TCGA-95-A4VK	651	0
TCGA-98-7454	652	0
TCGA-97-A4M0	652	0
TCGA-55-7726	652	0
TCGA-43-6770	653	0
TCGA-86-8358	653	0
TCGA-97-8547	657	0
TCGA-44-6774	658	0
TCGA-99-AA5R	658	0
TCGA-37-A5EN	660	0
TCGA-L9-A743	664	0
TCGA-56-6545	666	0
TCGA-05-4425	669	0
TCGA-55-7576	670	0
TCGA-05-5428	670	0
TCGA-22-A5C4	671	0
TCGA-55-8208	674	0
TCGA-49-6767	677	0
TCGA-85-8350	683	0
TCGA-93-7347	683	0
TCGA-90-A4EE	688	0
TCGA-55-A48X	689	0
TCGA-69-7763	690	0
TCGA-44-7659	691	0
TCGA-66-2790	699	0
TCGA-66-2788	699	0
TCGA-43-6143	699	0
TCGA-66-2770	700	0
TCGA-86-8280	701	0
TCGA-55-7728	704	0
TCGA-44-6148	704	0
TCGA-55-7724	705	0
TCGA-44-6775	705	0
TCGA-60-2724	717	0
TCGA-93-A4JN	718	0
TCGA-44-7672	719	0
TCGA-44-6144	723	0
TCGA-J2-8194	724	0
TCGA-44-6146	728	0
TCGA-05-4433	730	0
TCGA-05-4245	730	0
TCGA-85-8052	734	0
TCGA-J2-8192	739	0
TCGA-86-8073	740	0
TCGA-MP-A4TH	741	0
TCGA-85-A4PA	741	0
TCGA-99-7458	747	0
TCGA-43-6647	757	0
TCGA-90-6837	758	0
TCGA-66-2783	759	0
TCGA-05-4430	761	0
TCGA-05-4432	761	0
TCGA-66-2759	762	0
TCGA-85-8048	765	0
TCGA-63-A5MP	769	0
TCGA-55-7815	773	0
TCGA-97-7554	775	0
TCGA-66-2786	790	0
TCGA-05-4427	791	0
TCGA-78-7539	791	0
TCGA-55-8513	791	0
TCGA-05-4426	791	0
TCGA-73-4666	800	0
TCGA-34-8456	804	0
TCGA-NC-A5HT	804	0
TCGA-86-A4P8	805	0
TCGA-86-8674	806	0
TCGA-94-8491	810	0
TCGA-69-8453	813	0
TCGA-85-8071	815	0
TCGA-60-2725	816	0
TCGA-56-8307	818	0
TCGA-98-A53C	822	0
TCGA-55-7570	824	0
TCGA-83-5908	824	0
TCGA-98-A538	826	0
TCGA-MN-A4N1	827	0
TCGA-50-8460	829	0
TCGA-95-8039	830	0
TCGA-77-8144	833	0
TCGA-86-8671	839	0
TCGA-91-6847	842	0
TCGA-96-A4JL	842	0
TCGA-44-6147	845	0
TCGA-43-5670	849	0
TCGA-44-5645	852	0
TCGA-86-8673	862	0
TCGA-52-7622	862	0
TCGA-44-5644	863	0
TCGA-64-5779	864	0
TCGA-64-5815	866	0
TCGA-37-A5EM	867	0
TCGA-55-7281	872	0
TCGA-05-5425	882	0
TCGA-44-7670	882	0
TCGA-55-8206	888	0
TCGA-44-7671	889	0
TCGA-55-7995	889	0
TCGA-86-A456	896	0
TCGA-55-8085	904	0
TCGA-60-2722	908	0
TCGA-62-A472	910	0
TCGA-85-A513	910	0
TCGA-58-A46N	910	0
TCGA-51-4081	911	0
TCGA-85-7844	911	0
TCGA-58-8390	911	0
TCGA-05-4420	912	0
TCGA-05-4424	913	0
TCGA-66-2792	913	0
TCGA-52-7810	923	0
TCGA-56-7580	925	0
TCGA-55-5899	930	0
TCGA-85-8072	932	0
TCGA-98-8021	937	0
TCGA-86-8669	938	0
TCGA-85-A4JB	942	0
TCGA-86-8278	944	0
TCGA-86-7701	947	0
TCGA-86-8279	949	0
TCGA-85-7698	952	0
TCGA-85-8070	960	0
TCGA-55-8207	977	0
TCGA-21-A5DI	979	0
TCGA-60-2721	983	0
TCGA-J2-A4AG	988	0
TCGA-77-7465	990	0
TCGA-86-8076	993	0
TCGA-85-8354	995	0
TCGA-86-7953	997	0
TCGA-43-3920	1007	0
TCGA-56-7823	1011	0
TCGA-44-5643	1013	0
TCGA-34-A5IX	1031	0
TCGA-21-5786	1032	0
TCGA-44-3918	1036	0
TCGA-85-A4CN	1038	0
TCGA-55-7910	1040	0
TCGA-85-8276	1050	0
TCGA-63-A5MY	1052	0
TCGA-58-8393	1058	0
TCGA-99-8025	1060	0
TCGA-85-7697	1063	0
TCGA-53-A4EZ	1071	0
TCGA-58-A46M	1072	0
TCGA-86-7955	1072	0
TCGA-J2-A4AE	1079	0
TCGA-60-2723	1092	0
TCGA-44-7667	1097	0
TCGA-63-A5MV	1100	0
TCGA-77-8156	1106	0
TCGA-85-7696	1111	0
TCGA-85-8580	1113	0
TCGA-99-8028	1118	0
TCGA-50-8459	1119	0
TCGA-50-8457	1125	0
TCGA-05-4390	1126	0
TCGA-64-1680	1126	0
TCGA-44-3396	1130	0
TCGA-86-8054	1148	0
TCGA-86-7713	1157	0
TCGA-44-2661	1159	0
TCGA-85-8582	1160	0
TCGA-44-3398	1163	0
TCGA-MN-A4N4	1175	0
TCGA-43-2581	1176	0
TCGA-55-1594	1178	0
TCGA-34-8454	1180	0
TCGA-77-A5GH	1182	0
TCGA-44-3917	1183	0
TCGA-64-1678	1189	0
TCGA-73-7498	1189	0
TCGA-34-5928	1196	0
TCGA-NC-A5HM	1212	0
TCGA-62-8395	1216	0
TCGA-66-2787	1217	0
TCGA-43-2576	1223	0
TCGA-85-6561	1224	0
TCGA-55-6985	1233	0
TCGA-55-6969	1239	0
TCGA-NC-A5HR	1244	0
TCGA-62-A471	1246	0
TCGA-44-2664	1251	0
TCGA-85-6560	1259	0
TCGA-60-2711	1260	0
TCGA-21-5784	1268	0
TCGA-95-7039	1272	0
TCGA-77-A5GA	1280	0
TCGA-44-2662	1280	0
TCGA-97-7546	1285	0
TCGA-62-8397	1289	0
TCGA-60-2719	1297	0
TCGA-44-2665	1301	0
TCGA-64-5778	1305	0
TCGA-66-2734	1311	0
TCGA-44-2655	1324	0
TCGA-75-5147	1333	0
TCGA-NC-A5HO	1336	0
TCGA-44-2657	1351	0
TCGA-34-5927	1361	0
TCGA-44-2659	1367	0
TCGA-05-4389	1369	0
TCGA-63-A5ML	1386	0
TCGA-55-6971	1400	0
TCGA-44-2656	1429	0
TCGA-05-4398	1431	0
TCGA-NJ-A4YQ	1432	0
TCGA-50-5066	1442	0
TCGA-50-5941	1474	0
TCGA-60-2716	1475	0
TCGA-55-1595	1479	0
TCGA-66-2800	1492	0
TCGA-NC-A5HN	1499	0
TCGA-60-2709	1505	0
TCGA-18-5592	1519	0
TCGA-05-4249	1523	0
TCGA-60-2714	1531	0
TCGA-34-5240	1541	0
TCGA-64-5781	1559	0
TCGA-63-6202	1602	0
TCGA-50-5946	1617	0
TCGA-49-6743	1621	0
TCGA-63-A5MW	1639	0
TCGA-66-2794	1645	0
TCGA-63-7023	1682	0
TCGA-49-6744	1683	0
TCGA-39-5037	1690	0
TCGA-49-4514	1700	0
TCGA-58-A46L	1723	0
TCGA-64-1676	1728	0
TCGA-60-2713	1731	0
TCGA-NC-A5HI	1743	0
TCGA-50-5944	1750	0
TCGA-63-A5MI	1784	0
TCGA-63-A5MJ	1824	0
TCGA-34-5239	1834	0
TCGA-77-8154	1841	0
TCGA-22-5471	1845	0
TCGA-50-5942	1847	0
TCGA-21-1076	1852	0
TCGA-44-6778	1864	0
TCGA-97-7553	1870	0
TCGA-77-A5G8	1884	0
TCGA-49-AAR3	1893	0
TCGA-33-6738	1927	0
TCGA-97-7552	1932	0
TCGA-NC-A5HG	1963	0
TCGA-97-7547	1965	0
TCGA-78-7159	1974	0
TCGA-77-8153	1992	0
TCGA-NK-A5CT	1997	0
TCGA-77-8148	2023	0
TCGA-60-2710	2024	0
TCGA-63-A5MH	2026	0
TCGA-55-1596	2065	0
TCGA-62-A46U	2067	0
TCGA-63-7022	2073	0
TCGA-39-5035	2080	0
TCGA-55-6980	2109	0
TCGA-63-7020	2133	0
TCGA-21-1075	2134	0
TCGA-55-6987	2137	0
TCGA-63-7021	2142	0
TCGA-63-A5MG	2148	0
TCGA-NJ-A4YF	2161	0
TCGA-39-5036	2165	0
TCGA-58-8391	2167	0
TCGA-62-A46V	2199	0
TCGA-49-AAR2	2224	0
TCGA-77-7142	2227	0
TCGA-MP-A5C7	2248	0
TCGA-NJ-A4YG	2261	0
TCGA-34-5234	2271	0
TCGA-NC-A5HE	2336	0
TCGA-78-8655	2360	0
TCGA-75-5146	2368	0
TCGA-63-A5MS	2381	0
TCGA-33-4547	2419	0
TCGA-60-2708	2447	0
TCGA-55-6642	2449	0
TCGA-34-5232	2471	0
TCGA-64-1679	2488	0
TCGA-39-5024	2510	0
TCGA-73-4662	2515	0
TCGA-NK-A5CR	2542	0
TCGA-58-A46J	2589	0
TCGA-75-6206	2590	0
TCGA-80-5611	2595	0
TCGA-44-6776	2616	0
TCGA-18-3421	2645	0
TCGA-64-5774	2676	0
TCGA-62-8399	2696	0
TCGA-63-A5MR	2716	0
TCGA-18-3419	2811	0
TCGA-60-2706	2820	0
TCGA-55-6983	2823	0
TCGA-80-5608	2832	0
TCGA-38-4625	2973	0
TCGA-21-1072	3016	0
TCGA-75-7027	3059	0
TCGA-50-5049	3094	0
TCGA-39-5027	3108	0
TCGA-63-A5MB	3123	0
TCGA-77-8139	3166	0
TCGA-77-8146	3189	0
TCGA-55-6986	3261	0
TCGA-75-7025	3305	0
TCGA-39-5019	3387	0
TCGA-18-3411	3576	0
TCGA-78-7153	3635	0
TCGA-21-1070	3636	0
TCGA-21-1082	3644	0
TCGA-38-4626	3674	0
TCGA-21-1080	3724	0
TCGA-18-3409	3747	0
TCGA-49-AARO	3759	0
TCGA-39-5016	3850	0
TCGA-78-7149	3940	0
TCGA-77-A5G1	4026	0
TCGA-39-5011	4053	0
TCGA-33-4533	4068	0
TCGA-77-7139	4261	0
TCGA-77-A5G3	4570	0
TCGA-18-4721	4694	0
TCGA-77-8130	4765	0
TCGA-49-AAR0	4765	0
TCGA-49-AARR	4992	0
TCGA-49-AARQ	6732	0
TCGA-78-8640	7062	0
TCGA-78-7163	7248	0
TCGA-77-A5GB	0	1
TCGA-05-4395	0	1
TCGA-58-8386	1	1
TCGA-NC-A5HD	2	1
TCGA-56-7731	3	1
TCGA-NJ-A4YI	4	1
TCGA-77-7338	5	1
TCGA-94-7557	5	1
TCGA-XC-AA0X	6	1
TCGA-51-4079	12	1
TCGA-51-4080	12	1
TCGA-22-4596	17	1
TCGA-97-7938	18	1
TCGA-86-8672	19	1
TCGA-50-6673	22	1
TCGA-85-8287	23	1
TCGA-22-5478	24	1
TCGA-93-A4JO	33	1
TCGA-34-7107	34	1
TCGA-73-4677	38	1
TCGA-33-4589	47	1
TCGA-39-5028	52	1
TCGA-22-1011	53	1
TCGA-L9-A5IP	58	1
TCGA-39-5030	59	1
TCGA-98-A53B	61	1
TCGA-64-5775	62	1
TCGA-MP-A4TC	74	1
TCGA-34-2596	80	1
TCGA-98-8020	84	1
TCGA-18-4086	85	1
TCGA-95-7562	87	1
TCGA-NC-A5HL	88	1
TCGA-43-8118	89	1
TCGA-05-4415	91	1
TCGA-66-2773	92	1
TCGA-85-8353	94	1
TCGA-44-2666	97	1
TCGA-55-A490	99	1
TCGA-60-2696	109	1
TCGA-O2-A52Q	113	1
TCGA-86-A4D0	116	1
TCGA-43-6773	116	1
TCGA-55-6975	118	1
TCGA-50-6591	119	1
TCGA-05-4250	121	1
TCGA-66-2789	123	1
TCGA-34-8455	123	1
TCGA-86-8055	124	1
TCGA-22-1002	131	1
TCGA-18-3407	136	1
TCGA-NC-A5HF	138	1
TCGA-62-8394	139	1
TCGA-33-A4WN	143	1
TCGA-18-3410	146	1
TCGA-34-5929	151	1
TCGA-66-2791	153	1
TCGA-55-8092	154	1
TCGA-85-8352	161	1
TCGA-MP-A4T8	161	1
TCGA-97-8174	164	1
TCGA-52-7809	166	1
TCGA-43-6771	166	1
TCGA-MP-A4T7	167	1
TCGA-55-6712	171	1
TCGA-78-7146	173	1
TCGA-55-6978	176	1
TCGA-78-7158	179	1
TCGA-77-A5G7	180	1
TCGA-55-7914	187	1
TCGA-18-4083	188	1
TCGA-50-6595	189	1
TCGA-L9-A443	193	1
TCGA-85-6798	195	1
TCGA-77-8007	198	1
TCGA-56-7730	198	1
TCGA-71-8520	210	1
TCGA-33-AASB	211	1
TCGA-77-8145	212	1
TCGA-66-2769	215	1
TCGA-22-0944	223	1
TCGA-85-8481	236	1
TCGA-55-6979	237	1
TCGA-55-7284	243	1
TCGA-05-4402	244	1
TCGA-78-7536	244	1
TCGA-50-5072	250	1
TCGA-50-5936	257	1
TCGA-78-7166	258	1
TCGA-49-AAR9	260	1
TCGA-O2-A52W	261	1
TCGA-52-7811	266	1
TCGA-49-4507	268	1
TCGA-05-4418	274	1
TCGA-60-2712	274	1
TCGA-05-5429	275	1
TCGA-34-5236	276	1
TCGA-73-4676	281	1
TCGA-50-5930	282	1
TCGA-21-1081	284	1
TCGA-78-7161	291	1
TCGA-22-4609	291	1
TCGA-85-6175	294	1
TCGA-46-3768	299	1
TCGA-4B-A93V	300	1
TCGA-56-8626	302	1
TCGA-05-4396	303	1
TCGA-66-2793	306	1
TCGA-85-8277	307	1
TCGA-MP-A4TD	307	1
TCGA-50-7109	308	1
TCGA-60-2698	311	1
TCGA-56-8625	315	1
TCGA-78-7542	321	1
TCGA-78-8660	321	1
TCGA-90-A59Q	322	1
TCGA-21-5787	329	1
TCGA-MP-A4TF	336	1
TCGA-50-6593	336	1
TCGA-MP-A4TJ	339	1
TCGA-77-7138	340	1
TCGA-73-A9RS	340	1
TCGA-O2-A5IB	340	1
TCGA-55-7907	343	1
TCGA-63-A5MN	345	1
TCGA-18-3412	345	1
TCGA-77-8140	351	1
TCGA-38-4631	354	1
TCGA-22-5482	357	1
TCGA-60-2726	358	1
TCGA-22-4613	358	1
TCGA-MF-A522	360	1
TCGA-66-2782	365	1
TCGA-66-2780	366	1
TCGA-50-6594	370	1
TCGA-18-3406	371	1
TCGA-60-2697	372	1
TCGA-55-8620	375	1
TCGA-86-6562	376	1
TCGA-77-8131	383	1
TCGA-85-8584	383	1
TCGA-49-4490	385	1
TCGA-O2-A52S	387	1
TCGA-56-8201	397	1
TCGA-22-4604	399	1
TCGA-85-8288	402	1
TCGA-58-8387	403	1
TCGA-LA-A7SW	408	1
TCGA-44-A4SU	409	1
TCGA-58-8388	412	1
TCGA-62-A46Y	414	1
TCGA-NC-A5HJ	418	1
TCGA-49-4505	428	1
TCGA-33-4586	428	1
TCGA-22-1012	429	1
TCGA-MP-A4TI	429	1
TCGA-91-8497	434	1
TCGA-50-5931	434	1
TCGA-55-A4DF	440	1
TCGA-L9-A50W	442	1
TCGA-56-7223	442	1
TCGA-86-8359	444	1
TCGA-62-8398	444	1
TCGA-22-5474	445	1
TCGA-NC-A5HQ	448	1
TCGA-22-1000	454	1
TCGA-85-A511	455	1
TCGA-63-A5MM	456	1
TCGA-05-4434	457	1
TCGA-50-5939	460	1
TCGA-55-6970	464	1
TCGA-97-8176	468	1
TCGA-55-7816	468	1
TCGA-55-8299	469	1
TCGA-21-1078	474	1
TCGA-50-5051	478	1
TCGA-49-6742	488	1
TCGA-L3-A524	490	1
TCGA-44-6779	500	1
TCGA-58-8392	501	1
TCGA-95-7043	503	1
TCGA-22-5492	506	1
TCGA-34-5241	515	1
TCGA-66-2727	516	1
TCGA-39-5040	519	1
TCGA-56-7822	532	1
TCGA-77-8138	539	1
TCGA-56-A4BY	543	1
TCGA-39-5039	544	1
TCGA-J2-A4AD	550	1
TCGA-85-8664	550	1
TCGA-98-A53A	552	1
TCGA-44-7661	557	1
TCGA-43-5668	559	1
TCGA-55-7913	561	1
TCGA-56-7222	562	1
TCGA-22-5483	573	1
TCGA-44-7669	574	1
TCGA-MP-A4TK	582	1
TCGA-78-7147	586	1
TCGA-22-4607	587	1
TCGA-78-7154	593	1
TCGA-62-A46P	594	1
TCGA-55-8090	598	1
TCGA-33-6737	601	1
TCGA-85-A4JC	604	1
TCGA-55-8512	607	1
TCGA-22-4591	623	1
TCGA-50-5044	624	1
TCGA-86-7714	625	1
TCGA-78-7148	626	1
TCGA-64-1677	628	1
TCGA-77-7140	632	1
TCGA-98-A53D	645	1
TCGA-50-5935	653	1
TCGA-99-8033	656	1
TCGA-78-7150	666	1
TCGA-60-2707	667	1
TCGA-22-0940	669	1
TCGA-49-AAQV	677	1
TCGA-77-A5G6	678	1
TCGA-43-2578	684	1
TCGA-85-8666	687	1
TCGA-56-8623	692	1
TCGA-86-8075	694	1
TCGA-78-7160	697	1
TCGA-55-1592	701	1
TCGA-55-8089	702	1
TCGA-77-6845	708	1
TCGA-73-4659	711	1
TCGA-18-3414	716	1
TCGA-55-8096	719	1
TCGA-05-4397	731	1
TCGA-22-4595	734	1
TCGA-86-A4JF	737	1
TCGA-39-5029	740	1
TCGA-55-6984	760	1
TCGA-44-2668	761	1
TCGA-NC-A5HP	770	1
TCGA-50-6592	777	1
TCGA-38-7271	800	1
TCGA-77-8143	803	1
TCGA-78-7220	807	1
TCGA-44-4112	808	1
TCGA-22-1016	822	1
TCGA-33-AASL	826	1
TCGA-85-A50M	826	1
TCGA-78-7145	826	1
TCGA-18-5595	827	1
TCGA-52-7812	835	1
TCGA-77-A5GF	840	1
TCGA-49-4487	855	1
TCGA-38-4629	864	1
TCGA-49-4488	869	1
TCGA-49-AAR4	879	1
TCGA-34-2605	881	1
TCGA-56-1622	881	1
TCGA-49-4510	896	1
TCGA-MP-A4TE	896	1
TCGA-77-6842	899	1
TCGA-49-4512	905	1
TCGA-22-5485	916	1
TCGA-85-A4CL	921	1
TCGA-73-4675	922	1
TCGA-85-A4QQ	927	1
TCGA-53-7626	929	1
TCGA-98-8022	933	1
TCGA-78-7535	949	1
TCGA-MP-A4TA	950	1
TCGA-56-7579	951	1
TCGA-34-2609	951	1
TCGA-55-7227	952	1
TCGA-34-2604	958	1
TCGA-21-5782	962	1
TCGA-21-1079	965	1
TCGA-18-3416	973	1
TCGA-22-4605	974	1
TCGA-78-7156	976	1
TCGA-44-6777	987	1
TCGA-55-7574	995	1
TCGA-55-6982	995	1
TCGA-49-4506	999	1
TCGA-34-2608	1000	1
TCGA-85-7699	1001	1
TCGA-O2-A52N	1006	1
TCGA-44-3919	1026	1
TCGA-53-7624	1043	1
TCGA-58-A46K	1045	1
TCGA-86-7711	1046	1
TCGA-22-4601	1057	1
TCGA-21-1077	1058	1
TCGA-22-4593	1067	1
TCGA-38-4630	1073	1
TCGA-60-2715	1075	1
TCGA-49-4494	1081	1
TCGA-18-3417	1097	1
TCGA-39-5034	1107	1
TCGA-33-AAS8	1114	1
TCGA-75-6214	1115	1
TCGA-49-AARN	1135	1
TCGA-MP-A4T2	1136	1
TCGA-37-A5EL	1143	1
TCGA-38-4627	1147	1
TCGA-77-8128	1150	1
TCGA-60-2704	1154	1
TCGA-22-4599	1161	1
TCGA-64-1681	1167	1
TCGA-78-7155	1171	1
TCGA-77-8136	1189	1
TCGA-43-3394	1190	1
TCGA-62-A470	1194	1
TCGA-78-7540	1197	1
TCGA-78-8648	1209	1
TCGA-78-7152	1215	1
TCGA-49-AARE	1229	1
TCGA-50-5932	1235	1
TCGA-91-6829	1258	1
TCGA-MP-A4T9	1265	1
TCGA-50-6597	1268	1
TCGA-50-6590	1288	1
TCGA-55-6968	1293	1
TCGA-21-1083	1315	1
TCGA-O2-A52V	1335	1
TCGA-66-2757	1338	1
TCGA-33-AASI	1344	1
TCGA-22-5477	1346	1
TCGA-38-4632	1357	1
TCGA-55-6981	1379	1
TCGA-49-4501	1421	1
TCGA-77-7463	1423	1
TCGA-21-1071	1426	1
TCGA-62-A46O	1454	1
TCGA-22-4594	1470	1
TCGA-22-1017	1485	1
TCGA-38-4628	1492	1
TCGA-62-8402	1498	1
TCGA-50-5068	1499	1
TCGA-MP-A4SY	1501	1
TCGA-75-6212	1516	1
TCGA-78-7633	1528	1
TCGA-73-7499	1531	1
TCGA-73-4658	1600	1
TCGA-78-7537	1622	1
TCGA-55-6972	1632	1
TCGA-77-8133	1640	1
TCGA-62-A46S	1653	1
TCGA-77-8150	1655	1
TCGA-33-4587	1656	1
TCGA-39-5022	1679	1
TCGA-77-8009	1695	1
TCGA-22-5491	1713	1
TCGA-62-A46R	1725	1
TCGA-96-7545	1736	1
TCGA-MP-A4SW	1778	1
TCGA-MP-A4T6	1790	1
TCGA-O1-A52J	1798	1
TCGA-50-5055	1830	1
TCGA-39-5031	1841	1
TCGA-51-6867	1856	1
TCGA-34-2600	1874	1
TCGA-22-5489	1912	1
TCGA-22-5473	1933	1
TCGA-22-1005	1953	1
TCGA-22-5472	1975	1
TCGA-34-5231	1984	1
TCGA-75-5125	2027	1
TCGA-39-5021	2086	1
TCGA-77-7335	2133	1
TCGA-96-7544	2160	1
TCGA-22-5480	2170	1
TCGA-50-5045	2174	1
TCGA-77-6843	2224	1
TCGA-33-AASD	2249	1
TCGA-77-6844	2284	1
TCGA-18-3408	2304	1
TCGA-49-4486	2318	1
TCGA-43-7658	2378	1
TCGA-50-5933	2393	1
TCGA-22-5481	2409	1
TCGA-MP-A4T4	2617	1
TCGA-MP-A4SV	2620	1
TCGA-22-5479	2625	1
TCGA-77-8008	2639	1
TCGA-21-5783	2680	1
TCGA-78-7167	2681	1
TCGA-18-3415	2803	1
TCGA-60-2703	2945	1
TCGA-33-4538	2979	1
TCGA-33-4582	3149	1
TCGA-78-7162	3169	1
TCGA-77-7337	3253	1
TCGA-78-8662	3361	1
TCGA-33-AASJ	3600	1
TCGA-77-A5FZ	3838	1
TCGA-33-4532	3924	1
TCGA-33-4583	4601	1
TCGA-78-7143	4961	1
TCGA-33-4566	5287	1
GSM1213816	33	0
GSM1213848	37	1
GSM1213739	44	0
GSM1213810	55	0
GSM1213799	69	1
GSM1213846	113	1
GSM1213710	120	0
GSM1213705	175	1
GSM1213800	186	0
GSM1213833	204	1
GSM1213826	208	1
GSM1213783	219	1
GSM1213780	237	1
GSM1213807	259	0
GSM1213812	292	1
GSM1213762	314	1
GSM1213736	332	1
GSM1213719	339	1
GSM1213813	347	1
GSM1213752	354	1
GSM1213750	376	1
GSM1213842	383	1
GSM1213693	402	1
GSM1213845	438	1
GSM1213776	442	1
GSM1213840	449	1
GSM1213722	456	1
GSM1213836	460	0
GSM1213809	464	0
GSM1213839	493	1
GSM1213811	500	0
GSM1213829	500	0
GSM1213788	544	1
GSM1213819	555	1
GSM1213803	562	0
GSM1213824	580	1
GSM1213832	610	1
GSM1213806	624	0
GSM1213781	657	1
GSM1213789	668	1
GSM1213699	686	1
GSM1213673	697	1
GSM1213820	697	1
GSM1213763	712	1
GSM1213835	719	1
GSM1213754	737	1
GSM1213770	770	1
GSM1213729	883	1
GSM1213828	909	1
GSM1213723	953	1
GSM1213793	982	0
GSM1213765	986	1
GSM1213834	989	0
GSM1213686	1037	1
GSM1213792	1066	1
GSM1213702	1069	1
GSM1213737	1077	0
GSM1213774	1099	1
GSM1213753	1128	1
GSM1213779	1135	0
GSM1213775	1146	1
GSM1213749	1168	1
GSM1213782	1172	0
GSM1213730	1172	1
GSM1213818	1234	0
GSM1213787	1252	0
GSM1213817	1263	1
GSM1213684	1267	0
GSM1213733	1270	1
GSM1213766	1270	1
GSM1213767	1329	1
GSM1213838	1405	0
GSM1213738	1405	1
GSM1213785	1420	1
GSM1213700	1471	1
GSM1213801	1475	1
GSM1213823	1475	1
GSM1213678	1489	1
GSM1213669	1500	1
GSM1213747	1507	0
GSM1213849	1518	0
GSM1213827	1522	0
GSM1213676	1580	1
GSM1213768	1584	0
GSM1213716	1595	1
GSM1213844	1657	0
GSM1213760	1668	0
GSM1213711	1686	0
GSM1213802	1726	0
GSM1213815	1737	0
GSM1213745	1737	1
GSM1213773	1748	1
GSM1213751	1792	0
GSM1213717	1792	1
GSM1213761	1799	0
GSM1213713	1803	0
GSM1213689	1807	0
GSM1213718	1807	0
GSM1213794	1821	0
GSM1213808	1825	0
GSM1213683	1832	0
GSM1213743	1836	0
GSM1213744	1840	0
GSM1213748	1854	0
GSM1213814	1862	0
GSM1213690	1869	0
GSM1213831	1872	0
GSM1213734	1883	0
GSM1213746	1887	0
GSM1213696	1891	0
GSM1213790	1891	0
GSM1213791	1891	1
GSM1213709	1898	0
GSM1213784	1898	0
GSM1213701	1905	1
GSM1213742	1920	1
GSM1213756	1924	0
GSM1213769	1931	0
GSM1213681	1942	0
GSM1213755	1942	0
GSM1213728	1967	0
GSM1213707	1975	0
GSM1213777	1989	0
GSM1213759	2004	0
GSM1213758	2011	0
GSM1213704	2022	0
GSM1213682	2029	0
GSM1213796	2044	1
GSM1213698	2055	1
GSM1213778	2070	0
GSM1213692	2095	1
GSM1213757	2099	0
GSM1213688	2102	0
GSM1213727	2113	1
GSM1213731	2121	0
GSM1213695	2132	0
GSM1213740	2132	0
GSM1213797	2132	0
GSM1213786	2175	0
GSM1213703	2175	1
GSM1213680	2186	0
GSM1213805	2197	0
GSM1213735	2212	0
GSM1213708	2230	0
GSM1213721	2230	0
GSM1213714	2245	0
GSM1213677	2270	0
GSM1213724	2292	0
GSM1213679	2303	0
GSM1213741	2318	1
GSM1213697	2325	0
GSM1213720	2325	0
GSM1213691	2332	0
GSM1213725	2347	0
GSM1213687	2358	0
GSM1213841	2362	1
GSM1213726	2394	0
GSM1213712	2402	0
GSM1213795	2435	0
GSM1213694	2442	0
GSM1213685	2467	0
GSM1213672	2497	0
GSM1213675	2500	0
GSM1213674	2566	0
GSM1213671	2672	0
GSM1213715	2686	0
GSM1213771	2694	0
GSM1213825	2694	0
GSM1213772	2716	0
GSM1213706	2738	0
GSM1213670	2745	0
GSM1213732	2759	0
GSM1213837	2778	1
GSM1213843	2825	1
GSM1213764	2829	0
GSM1213804	2858	0
GSM1213847	3015	0
GSM1213830	3044	0
GSM1213798	3971	0
GSM1213821	4157	0
GSM1213822	4395	0

## Sheet: Sheet6
Id	Age	Gender	T	N	fustat
TCGA-L4-A4E5	<=65	Female	T1-2	N0	Alive
TCGA-NJ-A4YF	<=65	Female	T1-2	N0	Alive
TCGA-97-7553	<=65	Female	T1-2	N0	Alive
TCGA-46-3765	<=65	Female	T1-2	N0	Alive
TCGA-83-5908	<=65	Female	T1-2	N0	Alive
TCGA-44-3918	<=65	Female	T1-2	N0	Alive
TCGA-44-6776	<=65	Female	T1-2	N0	Alive
TCGA-44-6145	<=65	Female	T1-2	N0	Alive
TCGA-46-3766	<=65	Female	T1-2	N0	Alive
TCGA-73-4662	<=65	Female	T1-2	N0	Alive
TCGA-44-2655	<=65	Female	T1-2	N0	Alive
TCGA-44-2664	>65	Female	T1-2	N0	Alive
TCGA-50-5942	>65	Female	T1-2	N0	Alive
TCGA-43-7657	>65	Female	T1-2	N0	Alive
TCGA-66-2786	>65	Female	T1-2	N0	Alive
TCGA-44-2661	>65	Female	T1-2	N0	Alive
TCGA-50-5944	>65	Female	T1-2	N0	Alive
TCGA-34-5927	>65	Female	T1-2	N0	Alive
TCGA-67-3770	>65	Female	T1-2	N0	Alive
TCGA-34-5234	>65	Female	T1-2	N0	Alive
TCGA-44-A47G	>65	Female	T1-2	N0	Alive
TCGA-55-1595	>65	Female	T1-2	N0	Alive
TCGA-97-7546	>65	Female	T1-2	N0	Alive
TCGA-78-8655	>65	Female	T1-2	N0	Alive
TCGA-67-3771	>65	Female	T1-2	N0	Alive
TCGA-49-4514	>65	Female	T1-2	N0	Alive
TCGA-91-6835	>65	Female	T1-2	N0	Alive
TCGA-35-4123	<=65	Male	T1-2	N0	Alive
TCGA-86-8076	<=65	Male	T1-2	N0	Alive
TCGA-NC-A5HH	<=65	Male	T1-2	N0	Alive
TCGA-55-6980	<=65	Male	T1-2	N0	Alive
TCGA-66-2787	<=65	Male	T1-2	N0	Alive
TCGA-49-AAR0	<=65	Male	T1-2	N0	Alive
TCGA-60-2706	<=65	Male	T1-2	N0	Alive
TCGA-44-6778	<=65	Male	T1-2	N0	Alive
TCGA-85-8048	<=65	Male	T1-2	N0	Alive
TCGA-50-5946	<=65	Male	T1-2	N0	Alive
TCGA-85-7696	<=65	Male	T1-2	N0	Alive
TCGA-L4-A4E6	>65	Male	T1-2	N0	Alive
TCGA-77-8154	>65	Male	T1-2	N0	Alive
TCGA-63-A5MH	>65	Male	T1-2	N0	Alive
TCGA-49-AARR	>65	Male	T1-2	N0	Alive
TCGA-35-4122	>65	Male	T1-2	N0	Alive
TCGA-NK-A5CT	>65	Male	T1-2	N0	Alive
TCGA-05-4389	>65	Male	T1-2	N0	Alive
TCGA-77-8146	>65	Male	T1-2	N0	Alive
TCGA-95-8039	>65	Male	T1-2	N0	Alive
TCGA-18-4721	>65	Male	T1-2	N0	Alive
TCGA-18-3409	>65	Male	T1-2	N0	Alive
TCGA-55-6987	>65	Male	T1-2	N0	Alive
TCGA-60-2719	>65	Female	T1-2	N0	Alive
TCGA-73-4666	<=65	Female	T1-2	N0	Alive
TCGA-97-8552	<=65	Female	T1-2	N0	Alive
TCGA-49-AARO	<=65	Female	T1-2	N0	Alive
TCGA-97-A4M6	<=65	Female	T1-2	N0	Alive
TCGA-99-8028	<=65	Female	T1-2	N0	Alive
TCGA-97-A4M1	<=65	Female	T1-2	N0	Alive
TCGA-67-6216	<=65	Female	T1-2	N0	Alive
TCGA-55-8097	<=65	Female	T1-2	N0	Alive
TCGA-L9-A444	<=65	Female	T1-2	N0	Alive
TCGA-52-7622	<=65	Female	T1-2	N0	Alive
TCGA-50-8457	<=65	Female	T1-2	N0	Alive
TCGA-96-8169	>65	Female	T1-2	N0	Alive
TCGA-55-7725	>65	Female	T1-2	N0	Alive
TCGA-55-7911	>65	Female	T1-2	N0	Alive
TCGA-MP-A4TH	>65	Female	T1-2	N0	Alive
TCGA-55-A492	>65	Female	T1-2	N0	Alive
TCGA-99-AA5R	>65	Female	T1-2	N0	Alive
TCGA-56-A4ZJ	>65	Female	T1-2	N0	Alive
TCGA-55-8621	>65	Female	T1-2	N0	Alive
TCGA-93-7348	>65	Female	T1-2	N0	Alive
TCGA-98-8021	>65	Female	T1-2	N0	Alive
TCGA-98-A53H	>65	Female	T1-2	N0	Alive
TCGA-93-7347	>65	Female	T1-2	N0	Alive
TCGA-98-A53C	>65	Female	T1-2	N0	Alive
TCGA-J2-A4AE	>65	Female	T1-2	N0	Alive
TCGA-86-A456	>65	Female	T1-2	N0	Alive
TCGA-85-8582	<=65	Male	T1-2	N0	Alive
TCGA-55-8507	<=65	Male	T1-2	N0	Alive
TCGA-64-1676	<=65	Male	T1-2	N0	Alive
TCGA-44-6144	<=65	Male	T1-2	N0	Alive
TCGA-85-8072	<=65	Male	T1-2	N0	Alive
TCGA-55-7570	<=65	Male	T1-2	N0	Alive
TCGA-99-8032	<=65	Male	T1-2	N0	Alive
TCGA-85-8355	<=65	Male	T1-2	N0	Alive
TCGA-MN-A4N5	<=65	Male	T1-2	N0	Alive
TCGA-85-8479	>65	Male	T1-2	N0	Alive
TCGA-97-A4M2	>65	Male	T1-2	N0	Alive
TCGA-68-8250	>65	Male	T1-2	N0	Alive
TCGA-95-7947	>65	Male	T1-2	N0	Alive
TCGA-91-6828	>65	Male	T1-2	N0	Alive
TCGA-95-7944	>65	Male	T1-2	N0	Alive
TCGA-69-8255	>65	Male	T1-2	N0	Alive
TCGA-97-8179	>65	Male	T1-2	N0	Alive
TCGA-50-8460	>65	Male	T1-2	N0	Alive
TCGA-46-3767	>65	Male	T1-2	N0	Alive
TCGA-56-A5DR	>65	Male	T1-2	N0	Alive
TCGA-69-7980	>65	Female	T1-2	N0	Alive
TCGA-37-4129	<=65	Female	T1-2	N0	Alive
TCGA-44-7672	<=65	Female	T1-2	N0	Alive
TCGA-73-7498	<=65	Female	T1-2	N0	Alive
TCGA-85-7710	<=65	Female	T1-2	N0	Alive
TCGA-91-6840	<=65	Female	T1-2	N0	Alive
TCGA-55-6543	<=65	Female	T1-2	N0	Alive
TCGA-86-8668	<=65	Female	T1-2	N0	Alive
TCGA-37-4141	<=65	Female	T1-2	N0	Alive
TCGA-90-7766	>65	Female	T1-2	N0	Alive
TCGA-J2-A4AG	>65	Female	T1-2	N0	Alive
TCGA-S2-AA1A	>65	Female	T1-2	N0	Alive
TCGA-97-A4M3	>65	Female	T1-2	N0	Alive
TCGA-NJ-A4YQ	>65	Female	T1-2	N0	Alive
TCGA-86-7953	>65	Female	T1-2	N0	Alive
TCGA-55-8203	>65	Female	T1-2	N0	Alive
TCGA-55-7281	>65	Female	T1-2	N0	Alive
TCGA-39-5011	>65	Female	T1-2	N0	Alive
TCGA-94-A4VJ	>65	Female	T1-2	N0	Alive
TCGA-97-7941	>65	Female	T1-2	N0	Alive
TCGA-55-7573	>65	Female	T1-2	N0	Alive
TCGA-55-7726	>65	Female	T1-2	N0	Alive
TCGA-39-5035	>65	Female	T1-2	N0	Alive
TCGA-56-8304	>65	Female	T1-2	N0	Alive
TCGA-55-8208	>65	Female	T1-2	N0	Alive
TCGA-55-7995	>65	Female	T1-2	N0	Alive
TCGA-91-8499	>65	Female	T1-2	N0	Alive
TCGA-43-A56U	>65	Female	T1-2	N0	Alive
TCGA-44-3398	>65	Female	T1-2	N0	Alive
TCGA-55-A57B	>65	Female	T1-2	N0	Alive
TCGA-55-A491	>65	Female	T1-2	N0	Alive
TCGA-85-7698	<=65	Male	T1-2	N0	Alive
TCGA-93-A4JQ	<=65	Male	T1-2	N0	Alive
TCGA-55-8206	<=65	Male	T1-2	N0	Alive
TCGA-37-4130	<=65	Male	T1-2	N0	Alive
TCGA-MN-A4N4	<=65	Male	T1-2	N0	Alive
TCGA-85-A5B5	<=65	Male	T1-2	N0	Alive
TCGA-44-6148	<=65	Male	T1-2	N0	Alive
TCGA-85-8350	<=65	Male	T1-2	N0	Alive
TCGA-63-A5MY	<=65	Male	T1-2	N0	Alive
TCGA-55-7903	<=65	Male	T1-2	N0	Alive
TCGA-55-8085	<=65	Male	T1-2	N0	Alive
TCGA-86-8669	<=65	Male	T1-2	N0	Alive
TCGA-56-8309	>65	Male	T1-2	N0	Alive
TCGA-NJ-A55R	>65	Male	T1-2	N0	Alive
TCGA-LA-A446	>65	Male	T1-2	N0	Alive
TCGA-56-5898	>65	Male	T1-2	N0	Alive
TCGA-69-7763	>65	Male	T1-2	N0	Alive
TCGA-44-7659	>65	Male	T1-2	N0	Alive
TCGA-55-A4DG	>65	Male	T1-2	N0	Alive
TCGA-43-7656	>65	Male	T1-2	N0	Alive
TCGA-43-8116	>65	Male	T1-2	N0	Alive
TCGA-44-A4SS	>65	Male	T1-2	N0	Alive
TCGA-97-A4M7	>65	Male	T1-2	N0	Alive
TCGA-68-7757	>65	Male	T1-2	N0	Alive
TCGA-56-5897	>65	Male	T1-2	N0	Alive
TCGA-69-7764	>65	Male	T1-2	N0	Alive
TCGA-21-A5DI	>65	Male	T1-2	N0	Alive
TCGA-56-8628	>65	Male	T1-2	N0	Alive
TCGA-97-A4M5	>65	Male	T1-2	N0	Alive
TCGA-49-AARQ	<=65	Female	T1-2	N0	Alive
TCGA-50-5049	>65	Male	T1-2	N0	Alive
TCGA-44-3917	<=65	Female	T1-2	N0	Alive
TCGA-71-6725	<=65	Female	T1-2	N0	Alive
TCGA-05-4417	<=65	Female	T1-2	N0	Alive
TCGA-91-6836	<=65	Female	T1-2	N0	Alive
TCGA-21-1076	<=65	Female	T1-2	N0	Alive
TCGA-64-5781	<=65	Female	T1-2	N0	Alive
TCGA-05-4390	<=65	Female	T1-2	N0	Alive
TCGA-55-6985	<=65	Female	T1-2	N0	Alive
TCGA-05-4430	<=65	Female	T1-2	N0	Alive
TCGA-77-7142	<=65	Female	T1-2	N0	Alive
TCGA-55-6971	<=65	Female	T1-2	N0	Alive
TCGA-60-2720	<=65	Female	T1-2	N0	Alive
TCGA-91-6847	<=65	Female	T1-2	N0	Alive
TCGA-66-2734	<=65	Female	T1-2	N0	Alive
TCGA-66-2763	<=65	Female	T1-2	N0	Alive
TCGA-60-2711	<=65	Female	T1-2	N0	Alive
TCGA-78-7153	<=65	Female	T1-2	N0	Alive
TCGA-97-7547	>65	Female	T1-2	N0	Alive
TCGA-86-7954	>65	Female	T1-2	N0	Alive
TCGA-NC-A5HI	>65	Female	T1-2	N0	Alive
TCGA-63-A5MR	>65	Female	T1-2	N0	Alive
TCGA-44-A479	>65	Female	T1-2	N0	Alive
TCGA-67-3774	>65	Female	T1-2	N0	Alive
TCGA-55-6986	>65	Female	T1-2	N0	Alive
TCGA-05-4405	>65	Female	T1-2	N0	Alive
TCGA-60-2695	>65	Female	T1-2	N0	Alive
TCGA-60-2723	>65	Female	T1-2	N0	Alive
TCGA-33-4533	>65	Female	T1-2	N0	Alive
TCGA-56-A4ZK	>65	Female	T1-2	N0	Alive
TCGA-NJ-A55A	>65	Female	T1-2	N0	Alive
TCGA-MP-A5C7	>65	Female	T1-2	N0	Alive
TCGA-77-8153	>65	Female	T1-2	N0	Alive
TCGA-62-A46V	>65	Female	T1-2	N0	Alive
TCGA-21-5784	>65	Female	T1-2	N0	Alive
TCGA-67-3772	>65	Female	T1-2	N0	Alive
TCGA-67-3773	>65	Female	T1-2	N0	Alive
TCGA-05-4420	<=65	Male	T1-2	N0	Alive
TCGA-55-6969	<=65	Male	T1-2	N0	Alive
TCGA-55-8302	<=65	Male	T1-2	N0	Alive
TCGA-66-2788	<=65	Male	T1-2	N0	Alive
TCGA-35-3615	<=65	Male	T1-2	N0	Alive
TCGA-44-2656	<=65	Male	T1-2	N0	Alive
TCGA-78-7163	<=65	Male	T1-2	N0	Alive
TCGA-64-5778	<=65	Male	T1-2	N0	Alive
TCGA-64-5774	<=65	Male	T1-2	N0	Alive
TCGA-86-8673	<=65	Male	T1-2	N0	Alive
TCGA-21-1082	<=65	Male	T1-2	N0	Alive
TCGA-63-A5MB	<=65	Male	T1-2	N0	Alive
TCGA-05-4410	<=65	Male	T1-2	N0	Alive
TCGA-66-2755	<=65	Male	T1-2	N0	Alive
TCGA-55-6642	<=65	Male	T1-2	N0	Alive
TCGA-21-5786	<=65	Male	T1-2	N0	Alive
TCGA-66-2765	<=65	Male	T1-2	N0	Alive
TCGA-77-7141	<=65	Male	T1-2	N0	Alive
TCGA-49-AAR2	<=65	Male	T1-2	N0	Alive
TCGA-60-2713	<=65	Male	T1-2	N0	Alive
TCGA-NJ-A4YG	<=65	Male	T1-2	N0	Alive
TCGA-18-3421	<=65	Male	T1-2	N0	Alive
TCGA-66-2785	<=65	Male	T1-2	N0	Alive
TCGA-37-3789	<=65	Male	T1-2	N0	Alive
TCGA-44-2662	<=65	Male	T1-2	N0	Alive
TCGA-21-1080	>65	Male	T1-2	N0	Alive
TCGA-91-6831	>65	Male	T1-2	N0	Alive
TCGA-66-2781	>65	Male	T1-2	N0	Alive
TCGA-05-4249	>65	Male	T1-2	N0	Alive
TCGA-05-4382	>65	Male	T1-2	N0	Alive
TCGA-33-4547	>65	Male	T1-2	N0	Alive
TCGA-05-4422	>65	Male	T1-2	N0	Alive
TCGA-63-A5MG	>65	Male	T1-2	N0	Alive
TCGA-63-A5ML	>65	Male	T1-2	N0	Alive
TCGA-66-2753	>65	Male	T1-2	N0	Alive
TCGA-60-2709	>65	Male	T1-2	N0	Alive
TCGA-37-3792	>65	Male	T1-2	N0	Alive
TCGA-97-7552	>65	Male	T1-2	N0	Alive
TCGA-77-8144	>65	Male	T1-2	N0	Alive
TCGA-43-6143	>65	Male	T1-2	N0	Alive
TCGA-66-2777	>65	Male	T1-2	N0	Alive
TCGA-66-2758	>65	Male	T1-2	N0	Alive
TCGA-85-8070	>65	Male	T1-2	N0	Alive
TCGA-43-3920	>65	Male	T1-2	N0	Alive
TCGA-05-4426	>65	Male	T1-2	N0	Alive
TCGA-50-5066	>65	Male	T1-2	N0	Alive
TCGA-44-7660	>65	Male	T1-2	N0	Alive
TCGA-94-7033	>65	Male	T1-2	N0	Alive
TCGA-39-5036	>65	Male	T1-2	N0	Alive
TCGA-60-2721	>65	Male	T1-2	N0	Alive
TCGA-55-8091	>65	Male	T1-2	N0	Alive
TCGA-60-2725	>65	Male	T1-2	N0	Alive
TCGA-21-1072	>65	Male	T1-2	N0	Alive
TCGA-22-5471	>65	Male	T1-2	N0	Alive
TCGA-05-4403	>65	Male	T1-2	N0	Alive
TCGA-63-A5MW	>65	Male	T1-2	N0	Alive
TCGA-NK-A5CR	>65	Male	T1-2	N0	Alive
TCGA-63-A5MS	>65	Male	T1-2	N0	Alive
TCGA-56-7221	>65	Male	T1-2	N0	Alive
TCGA-66-2770	>65	Male	T1-2	N0	Alive
TCGA-05-4433	>65	Male	T1-2	N0	Alive
TCGA-37-A5EM	<=65	Male	T1-2	N0	Alive
TCGA-37-4132	<=65	Female	T1-2	N0	Alive
TCGA-73-4670	>65	Female	T1-2	N0	Alive
TCGA-05-4425	>65	Female	T1-2	N0	Alive
TCGA-86-7701	>65	Male	T1-2	N0	Alive
TCGA-69-7973	<=65	Female	T1-2	N0	Alive
TCGA-95-7948	<=65	Female	T1-2	N0	Alive
TCGA-44-5644	<=65	Female	T1-2	N0	Alive
TCGA-85-8580	<=65	Female	T1-2	N0	Alive
TCGA-67-6215	<=65	Female	T1-2	N0	Alive
TCGA-55-A493	<=65	Female	T1-2	N0	Alive
TCGA-44-8117	<=65	Female	T1-2	N0	Alive
TCGA-97-8175	<=65	Female	T1-2	N0	Alive
TCGA-55-8510	<=65	Female	T1-2	N0	Alive
TCGA-55-8616	<=65	Female	T1-2	N0	Alive
TCGA-55-8087	<=65	Female	T1-2	N0	Alive
TCGA-43-6770	<=65	Female	T1-2	N0	Alive
TCGA-97-8177	<=65	Female	T1-2	N0	Alive
TCGA-97-A4M0	<=65	Female	T1-2	N0	Alive
TCGA-55-A494	<=65	Female	T1-2	N0	Alive
TCGA-86-A4P7	<=65	Female	T1-2	N0	Alive
TCGA-55-7728	<=65	Female	T1-2	N0	Alive
TCGA-L9-A8F4	<=65	Female	T1-2	N0	Alive
TCGA-38-4625	>65	Female	T1-2	N0	Alive
TCGA-58-8393	>65	Female	T1-2	N0	Alive
TCGA-05-5715	>65	Female	T1-2	N0	Alive
TCGA-55-8514	>65	Female	T1-2	N0	Alive
TCGA-69-7979	>65	Female	T1-2	N0	Alive
TCGA-56-A5DS	>65	Female	T1-2	N0	Alive
TCGA-44-6775	>65	Female	T1-2	N0	Alive
TCGA-55-8511	>65	Female	T1-2	N0	Alive
TCGA-68-A59J	>65	Female	T1-2	N0	Alive
TCGA-97-8172	>65	Female	T1-2	N0	Alive
TCGA-55-7724	>65	Female	T1-2	N0	Alive
TCGA-56-6545	>65	Female	T1-2	N0	Alive
TCGA-44-A47A	>65	Female	T1-2	N0	Alive
TCGA-55-8204	>65	Female	T1-2	N0	Alive
TCGA-86-8358	<=65	Male	T1-2	N0	Alive
TCGA-85-7950	<=65	Male	T1-2	N0	Alive
TCGA-NJ-A4YP	<=65	Male	T1-2	N0	Alive
TCGA-58-A46N	<=65	Male	T1-2	N0	Alive
TCGA-85-8354	<=65	Male	T1-2	N0	Alive
TCGA-55-7576	<=65	Male	T1-2	N0	Alive
TCGA-56-8083	<=65	Male	T1-2	N0	Alive
TCGA-85-8049	<=65	Male	T1-2	N0	Alive
TCGA-86-8585	<=65	Male	T1-2	N0	Alive
TCGA-86-8073	<=65	Male	T1-2	N0	Alive
TCGA-44-8120	<=65	Male	T1-2	N0	Alive
TCGA-55-8301	<=65	Male	T1-2	N0	Alive
TCGA-77-8156	<=65	Male	T1-2	N0	Alive
TCGA-85-A4PA	<=65	Male	T1-2	N0	Alive
TCGA-44-7662	<=65	Male	T1-2	N0	Alive
TCGA-86-7955	<=65	Male	T1-2	N0	Alive
TCGA-44-7671	<=65	Male	T1-2	N0	Alive
TCGA-97-7937	<=65	Male	T1-2	N0	Alive
TCGA-85-A4QR	>65	Male	T1-2	N0	Alive
TCGA-37-4135	>65	Male	T1-2	N0	Alive
TCGA-56-8622	>65	Male	T1-2	N0	Alive
TCGA-90-A4ED	>65	Male	T1-2	N0	Alive
TCGA-90-7964	>65	Male	T1-2	N0	Alive
TCGA-39-5019	>65	Male	T1-2	N0	Alive
TCGA-92-7341	>65	Male	T1-2	N0	Alive
TCGA-L3-A4E7	>65	Male	T1-2	N0	Alive
TCGA-85-7844	>65	Male	T1-2	N0	Alive
TCGA-56-8305	>65	Male	T1-2	N0	Alive
TCGA-98-7454	>65	Male	T1-2	N0	Alive
TCGA-39-5027	>65	Male	T1-2	N0	Alive
TCGA-55-8207	>65	Male	T1-2	N0	Alive
TCGA-56-8504	>65	Male	T1-2	N0	Alive
TCGA-55-7815	>65	Male	T1-2	N0	Alive
TCGA-77-A5GA	>65	Male	T1-2	N0	Alive
TCGA-NC-A5HM	>65	Male	T1-2	N0	Alive
TCGA-55-8614	>65	Male	T1-2	N0	Alive
TCGA-98-A53J	>65	Male	T1-2	N0	Alive
TCGA-93-8067	>65	Male	T1-2	N0	Alive
TCGA-68-8251	>65	Male	T1-2	N0	Alive
TCGA-44-A47B	>65	Male	T1-2	N0	Alive
TCGA-38-A44F	>65	Male	T1-2	N0	Alive
TCGA-97-A4LX	>65	Male	T1-2	N0	Alive
TCGA-77-A5GH	>65	Male	T1-2	N0	Alive
TCGA-56-7582	>65	Male	T1-2	N0	Alive
TCGA-69-7761	>65	Male	T1-2	N0	Alive
TCGA-56-7580	>65	Male	T1-2	N0	Alive
TCGA-93-A4JN	>65	Male	T1-2	N0	Alive
TCGA-55-7910	<=65	Female	T1-2	N0	Alive
TCGA-86-8280	<=65	Female	T1-2	N0	Alive
TCGA-78-7539	>65	Female	T1-2	N0	Alive
TCGA-55-8205	>65	Female	T1-2	N0	Alive
TCGA-56-8082	>65	Female	T1-2	N0	Alive
TCGA-85-A50Z	<=65	Male	T1-2	N0	Alive
TCGA-91-A4BC	<=65	Male	T1-2	N0	Alive
TCGA-85-A53L	<=65	Male	T1-2	N0	Alive
TCGA-56-8629	<=65	Male	T1-2	N0	Alive
TCGA-43-A474	>65	Male	T1-2	N0	Alive
TCGA-56-6546	>65	Male	T1-2	N0	Alive
TCGA-55-A48Y	>65	Male	T1-2	N0	Alive
TCGA-63-A5MV	>65	Male	T1-2	N0	Alive
TCGA-J1-A4AH	>65	Male	T1-2	N0	Alive
TCGA-56-A4BX	>65	Male	T1-2	N0	Alive
TCGA-43-5670	>65	Male	T1-2	N0	Alive
TCGA-22-A5C4	>65	Male	T1-2	N0	Alive
TCGA-86-7713	>65	Male	T1-2	N0	Alive
TCGA-58-8390	>65	Male	T1-2	N0	Alive
TCGA-NK-A5CX	>65	Male	T1-2	N0	Alive
TCGA-56-A62T	>65	Male	T1-2	N0	Alive
TCGA-55-8094	<=65	Male	T1-2	N0	Alive
TCGA-70-6723	<=65	Male	T3-4	N0	Alive
TCGA-49-6767	<=65	Female	T3-4	N0	Alive
TCGA-44-7667	<=65	Female	T3-4	N0	Alive
TCGA-95-7039	<=65	Female	T3-4	N0	Alive
TCGA-56-8307	<=65	Female	T3-4	N0	Alive
TCGA-NC-A5HK	<=65	Female	T3-4	N0	Alive
TCGA-52-7810	<=65	Female	T3-4	N0	Alive
TCGA-69-A59K	<=65	Female	T3-4	N0	Alive
TCGA-55-8506	<=65	Female	T3-4	N0	Alive
TCGA-43-A475	>65	Female	T3-4	N0	Alive
TCGA-J2-8194	>65	Female	T3-4	N0	Alive
TCGA-62-8397	>65	Female	T3-4	N0	Alive
TCGA-55-8619	>65	Female	T3-4	N0	Alive
TCGA-92-8065	>65	Female	T3-4	N0	Alive
TCGA-56-8503	>65	Female	T3-4	N0	Alive
TCGA-55-8513	>65	Female	T3-4	N0	Alive
TCGA-62-8395	>65	Female	T3-4	N0	Alive
TCGA-85-7697	<=65	Male	T3-4	N0	Alive
TCGA-85-8052	<=65	Male	T3-4	N0	Alive
TCGA-18-5592	<=65	Male	T3-4	N0	Alive
TCGA-91-7771	<=65	Male	T3-4	N0	Alive
TCGA-94-A5I6	<=65	Male	T3-4	N0	Alive
TCGA-98-A539	<=65	Male	T3-4	N0	Alive
TCGA-94-8035	<=65	Male	T3-4	N0	Alive
TCGA-90-6837	<=65	Male	T3-4	N0	Alive
TCGA-44-6146	<=65	Male	T3-4	N0	Alive
TCGA-98-A538	>65	Male	T3-4	N0	Alive
TCGA-50-8459	>65	Male	T3-4	N0	Alive
TCGA-62-A472	>65	Male	T3-4	N0	Alive
TCGA-05-4424	>65	Male	T3-4	N0	Alive
TCGA-94-8490	>65	Male	T3-4	N0	Alive
TCGA-77-A5G8	>65	Male	T3-4	N0	Alive
TCGA-77-8139	>65	Male	T3-4	N0	Alive
TCGA-69-7760	>65	Male	T3-4	N0	Alive
TCGA-44-8119	>65	Male	T3-4	N0	Alive
TCGA-63-A5MT	>65	Male	T3-4	N0	Alive
TCGA-85-A4JB	>65	Male	T3-4	N0	Alive
TCGA-69-8453	>65	Male	T3-4	N0	Alive
TCGA-56-8308	>65	Male	T3-4	N0	Alive
TCGA-34-A5IX	>65	Male	T3-4	N0	Alive
TCGA-55-7994	>65	Male	T3-4	N0	Alive
TCGA-56-8624	>65	Male	T3-4	N0	Alive
TCGA-21-1070	<=65	Female	T3-4	N0	Alive
TCGA-86-8056	<=65	Female	T3-4	N0	Alive
TCGA-99-7458	>65	Female	T3-4	N0	Alive
TCGA-37-4133	<=65	Male	T3-4	N0	Alive
TCGA-34-5239	>65	Male	T3-4	N0	Alive
TCGA-53-7813	<=65	Female	T3-4	N0	Alive
TCGA-66-2756	>65	Male	T3-4	N0	Alive
TCGA-66-2800	>65	Male	T3-4	N0	Alive
TCGA-78-7149	>65	Male	T3-4	N0	Alive
TCGA-91-6830	<=65	Female	T1-2	N1-3	Alive
TCGA-60-2710	>65	Female	T1-2	N1-3	Alive
TCGA-34-5232	>65	Female	T1-2	N1-3	Alive
TCGA-78-8640	<=65	Male	T1-2	N1-3	Alive
TCGA-44-2659	<=65	Female	T1-2	N1-3	Alive
TCGA-69-8253	<=65	Female	T1-2	N1-3	Alive
TCGA-96-8170	>65	Female	T1-2	N1-3	Alive
TCGA-85-8071	<=65	Male	T1-2	N1-3	Alive
TCGA-33-A5GW	>65	Male	T1-2	N1-3	Alive
TCGA-44-7670	<=65	Female	T1-2	N1-3	Alive
TCGA-NJ-A55O	<=65	Female	T1-2	N1-3	Alive
TCGA-56-7823	<=65	Female	T1-2	N1-3	Alive
TCGA-68-7755	<=65	Female	T1-2	N1-3	Alive
TCGA-86-8074	<=65	Female	T1-2	N1-3	Alive
TCGA-55-A48X	<=65	Female	T1-2	N1-3	Alive
TCGA-86-6851	>65	Female	T1-2	N1-3	Alive
TCGA-85-A512	<=65	Male	T1-2	N1-3	Alive
TCGA-05-5428	<=65	Male	T1-2	N1-3	Alive
TCGA-85-6560	<=65	Male	T1-2	N1-3	Alive
TCGA-85-8276	<=65	Male	T1-2	N1-3	Alive
TCGA-39-5037	<=65	Male	T1-2	N1-3	Alive
TCGA-91-A4BD	>65	Male	T1-2	N1-3	Alive
TCGA-44-2665	<=65	Female	T1-2	N1-3	Alive
TCGA-67-3776	<=65	Female	T1-2	N1-3	Alive
TCGA-86-8278	<=65	Female	T1-2	N1-3	Alive
TCGA-60-2708	<=65	Female	T1-2	N1-3	Alive
TCGA-05-4427	<=65	Female	T1-2	N1-3	Alive
TCGA-60-2714	>65	Female	T1-2	N1-3	Alive
TCGA-73-4668	>65	Female	T1-2	N1-3	Alive
TCGA-62-A46U	>65	Female	T1-2	N1-3	Alive
TCGA-34-5240	>65	Female	T1-2	N1-3	Alive
TCGA-34-5928	>65	Female	T1-2	N1-3	Alive
TCGA-60-2716	<=65	Male	T1-2	N1-3	Alive
TCGA-63-A5MJ	<=65	Male	T1-2	N1-3	Alive
TCGA-55-1596	<=65	Male	T1-2	N1-3	Alive
TCGA-63-A5MP	<=65	Male	T1-2	N1-3	Alive
TCGA-77-7139	<=65	Male	T1-2	N1-3	Alive
TCGA-66-2768	<=65	Male	T1-2	N1-3	Alive
TCGA-21-1075	<=65	Male	T1-2	N1-3	Alive
TCGA-66-2792	<=65	Male	T1-2	N1-3	Alive
TCGA-NC-A5HE	<=65	Male	T1-2	N1-3	Alive
TCGA-66-2771	<=65	Male	T1-2	N1-3	Alive
TCGA-77-A5G3	<=65	Male	T1-2	N1-3	Alive
TCGA-58-A46J	<=65	Male	T1-2	N1-3	Alive
TCGA-05-5423	<=65	Male	T1-2	N1-3	Alive
TCGA-60-2722	>65	Male	T1-2	N1-3	Alive
TCGA-05-4432	>65	Male	T1-2	N1-3	Alive
TCGA-77-8130	>65	Male	T1-2	N1-3	Alive
TCGA-49-AAR3	>65	Male	T1-2	N1-3	Alive
TCGA-66-2744	>65	Male	T1-2	N1-3	Alive
TCGA-66-2790	>65	Male	T1-2	N1-3	Alive
TCGA-66-2737	>65	Male	T1-2	N1-3	Alive
TCGA-18-3419	>65	Male	T1-2	N1-3	Alive
TCGA-64-5815	>65	Male	T1-2	N1-3	Alive
TCGA-55-6983	>65	Male	T1-2	N1-3	Alive
TCGA-66-2742	>65	Male	T1-2	N1-3	Alive
TCGA-92-7340	<=65	Female	T1-2	N1-3	Alive
TCGA-55-8508	<=65	Female	T1-2	N1-3	Alive
TCGA-95-A4VN	<=65	Female	T1-2	N1-3	Alive
TCGA-49-6744	<=65	Female	T1-2	N1-3	Alive
TCGA-J2-8192	<=65	Female	T1-2	N1-3	Alive
TCGA-34-8456	>65	Female	T1-2	N1-3	Alive
TCGA-43-8115	>65	Female	T1-2	N1-3	Alive
TCGA-67-6217	>65	Female	T1-2	N1-3	Alive
TCGA-NC-A5HR	>65	Female	T1-2	N1-3	Alive
TCGA-96-A4JL	>65	Female	T1-2	N1-3	Alive
TCGA-39-5016	<=65	Male	T1-2	N1-3	Alive
TCGA-86-8279	<=65	Male	T1-2	N1-3	Alive
TCGA-86-8674	<=65	Male	T1-2	N1-3	Alive
TCGA-85-7843	<=65	Male	T1-2	N1-3	Alive
TCGA-90-A4EE	<=65	Male	T1-2	N1-3	Alive
TCGA-56-A4BW	<=65	Male	T1-2	N1-3	Alive
TCGA-L9-A743	<=65	Male	T1-2	N1-3	Alive
TCGA-NK-A5D1	<=65	Male	T1-2	N1-3	Alive
TCGA-77-7465	<=65	Male	T1-2	N1-3	Alive
TCGA-MN-A4N1	<=65	Male	T1-2	N1-3	Alive
TCGA-94-A5I4	<=65	Male	T1-2	N1-3	Alive
TCGA-53-A4EZ	<=65	Male	T1-2	N1-3	Alive
TCGA-98-A53I	<=65	Male	T1-2	N1-3	Alive
TCGA-96-A4JK	<=65	Male	T1-2	N1-3	Alive
TCGA-95-8494	>65	Male	T1-2	N1-3	Alive
TCGA-L9-A7SV	>65	Male	T1-2	N1-3	Alive
TCGA-85-8351	>65	Male	T1-2	N1-3	Alive
TCGA-94-8491	>65	Male	T1-2	N1-3	Alive
TCGA-NC-A5HN	>65	Male	T1-2	N1-3	Alive
TCGA-51-4081	<=65	Male	T1-2	N1-3	Alive
TCGA-46-6026	>65	Male	T1-2	N1-3	Alive
TCGA-85-A4CN	<=65	Female	T1-2	N1-3	Alive
TCGA-43-6647	>65	Female	T1-2	N1-3	Alive
TCGA-86-8671	>65	Female	T1-2	N1-3	Alive
TCGA-85-A510	>65	Female	T1-2	N1-3	Alive
TCGA-90-7769	<=65	Male	T1-2	N1-3	Alive
TCGA-90-7767	<=65	Male	T1-2	N1-3	Alive
TCGA-69-7978	<=65	Male	T1-2	N1-3	Alive
TCGA-58-A46M	<=65	Male	T1-2	N1-3	Alive
TCGA-95-7567	<=65	Male	T1-2	N1-3	Alive
TCGA-86-8054	<=65	Male	T1-2	N1-3	Alive
TCGA-62-A471	<=65	Male	T1-2	N1-3	Alive
TCGA-05-5425	>65	Male	T1-2	N1-3	Alive
TCGA-46-6025	>65	Male	T1-2	N1-3	Alive
TCGA-44-A47F	>65	Male	T1-2	N1-3	Alive
TCGA-43-2581	<=65	Female	T3-4	N1-3	Alive
TCGA-34-8454	<=65	Female	T3-4	N1-3	Alive
TCGA-NC-A5HO	>65	Female	T3-4	N1-3	Alive
TCGA-68-A59I	>65	Female	T3-4	N1-3	Alive
TCGA-60-2724	<=65	Male	T3-4	N1-3	Alive
TCGA-70-6722	<=65	Male	T3-4	N1-3	Alive
TCGA-77-8148	>65	Male	T3-4	N1-3	Alive
TCGA-NC-A5HT	>65	Male	T3-4	N1-3	Alive
TCGA-98-8023	>65	Male	T3-4	N1-3	Alive
TCGA-77-A5G1	>65	Male	T3-4	N1-3	Alive
TCGA-NJ-A7XG	<=65	Male	T3-4	N1-3	Alive
TCGA-68-7756	>65	Male	T3-4	N1-3	Alive
TCGA-66-2795	>65	Male	T3-4	N1-3	Alive
TCGA-44-6774	<=65	Female	T1-2	N1-3	Alive
TCGA-64-1679	<=65	Female	T1-2	N1-3	Alive
TCGA-49-6761	>65	Female	T1-2	N1-3	Alive
TCGA-49-6743	>65	Female	T1-2	N1-3	Alive
TCGA-33-6738	>65	Male	T1-2	N1-3	Alive
TCGA-55-8505	<=65	Male	T1-2	N1-3	Alive
TCGA-55-7727	>65	Male	T1-2	N1-3	Alive
TCGA-86-A4P8	<=65	Female	T1-2	N1-3	Alive
TCGA-58-8391	<=65	Female	T1-2	N1-3	Alive
TCGA-43-2576	<=65	Female	T1-2	N1-3	Alive
TCGA-18-3411	<=65	Female	T1-2	N1-3	Alive
TCGA-44-3396	>65	Female	T1-2	N1-3	Alive
TCGA-91-6849	>65	Female	T1-2	N1-3	Alive
TCGA-66-2766	<=65	Male	T1-2	N1-3	Alive
TCGA-NC-A5HG	<=65	Male	T1-2	N1-3	Alive
TCGA-91-6848	<=65	Male	T1-2	N1-3	Alive
TCGA-64-5779	<=65	Male	T1-2	N1-3	Alive
TCGA-35-5375	<=65	Male	T1-2	N1-3	Alive
TCGA-62-8399	<=65	Male	T1-2	N1-3	Alive
TCGA-37-5819	<=65	Male	T1-2	N1-3	Alive
TCGA-63-A5MI	<=65	Male	T1-2	N1-3	Alive
TCGA-66-2759	>65	Male	T1-2	N1-3	Alive
TCGA-05-4384	>65	Male	T1-2	N1-3	Alive
TCGA-05-5420	>65	Male	T1-2	N1-3	Alive
TCGA-66-2754	>65	Male	T1-2	N1-3	Alive
TCGA-55-1594	>65	Male	T1-2	N1-3	Alive
TCGA-58-A46L	>65	Male	T1-2	N1-3	Alive
TCGA-05-4245	>65	Male	T1-2	N1-3	Alive
TCGA-05-4244	>65	Male	T1-2	N1-3	Alive
TCGA-69-7974	<=65	Female	T1-2	N1-3	Alive
TCGA-50-5941	<=65	Female	T1-2	N1-3	Alive
TCGA-39-5024	<=65	Female	T1-2	N1-3	Alive
TCGA-97-8547	>65	Female	T1-2	N1-3	Alive
TCGA-97-7554	>65	Female	T1-2	N1-3	Alive
TCGA-43-A56V	<=65	Male	T1-2	N1-3	Alive
TCGA-56-A49D	>65	Male	T1-2	N1-3	Alive
TCGA-49-6745	>65	Male	T1-2	N1-3	Alive
TCGA-64-1680	<=65	Male	T1-2	N1-3	Alive
TCGA-97-8171	>65	Male	T1-2	N1-3	Alive
TCGA-95-A4VP	>65	Female	T1-2	N1-3	Alive
TCGA-38-6178	>65	Female	T1-2	N1-3	Alive
TCGA-95-A4VK	>65	Female	T1-2	N1-3	Alive
TCGA-92-8063	<=65	Male	T1-2	N1-3	Alive
TCGA-44-5643	<=65	Male	T1-2	N1-3	Alive
TCGA-99-8025	>65	Female	T3-4	N1-3	Alive
TCGA-55-7283	>65	Female	T3-4	N1-3	Alive
TCGA-37-3783	<=65	Male	T3-4	N1-3	Alive
TCGA-55-8615	>65	Male	T3-4	N1-3	Alive
TCGA-37-A5EN	<=65	Male	T3-4	N1-3	Alive
TCGA-66-2794	<=65	Male	T3-4	N1-3	Alive
TCGA-NK-A7XE	>65	Male	T3-4	N1-3	Alive
TCGA-55-A48Z	<=65	Female	T1-2	N1-3	Alive
TCGA-66-2778	>65	Female	T1-2	N1-3	Alive
TCGA-66-2767	<=65	Male	T1-2	N1-3	Alive
TCGA-66-2783	>65	Male	T1-2	N1-3	Alive
TCGA-05-4398	<=65	Female	T3-4	N1-3	Alive
TCGA-51-6867	>65	Female	T1-2	N0	Dead
TCGA-50-6673	>65	Female	T1-2	N0	Dead
TCGA-49-AARE	<=65	Female	T1-2	N0	Dead
TCGA-49-AARN	<=65	Female	T1-2	N0	Dead
TCGA-33-AASL	<=65	Female	T1-2	N0	Dead
TCGA-33-AAS8	<=65	Female	T1-2	N0	Dead
TCGA-43-2578	<=65	Female	T1-2	N0	Dead
TCGA-64-1681	<=65	Female	T1-2	N0	Dead
TCGA-MP-A4TJ	<=65	Female	T1-2	N0	Dead
TCGA-66-2757	<=65	Female	T1-2	N0	Dead
TCGA-44-3919	>65	Female	T1-2	N0	Dead
TCGA-49-4487	>65	Female	T1-2	N0	Dead
TCGA-38-7271	>65	Female	T1-2	N0	Dead
TCGA-49-4488	>65	Female	T1-2	N0	Dead
TCGA-O1-A52J	>65	Female	T1-2	N0	Dead
TCGA-MP-A4TA	>65	Female	T1-2	N0	Dead
TCGA-43-7658	>65	Female	T1-2	N0	Dead
TCGA-34-2600	>65	Female	T1-2	N0	Dead
TCGA-50-5935	>65	Female	T1-2	N0	Dead
TCGA-60-2715	<=65	Male	T1-2	N0	Dead
TCGA-33-4582	<=65	Male	T1-2	N0	Dead
TCGA-50-7109	<=65	Male	T1-2	N0	Dead
TCGA-22-1017	<=65	Male	T1-2	N0	Dead
TCGA-77-A5G7	<=65	Male	T1-2	N0	Dead
TCGA-22-1005	<=65	Male	T1-2	N0	Dead
TCGA-22-5477	<=65	Male	T1-2	N0	Dead
TCGA-18-3406	>65	Male	T1-2	N0	Dead
TCGA-22-1002	>65	Male	T1-2	N0	Dead
TCGA-MP-A4T2	>65	Male	T1-2	N0	Dead
TCGA-34-5231	>65	Male	T1-2	N0	Dead
TCGA-49-4486	>65	Male	T1-2	N0	Dead
TCGA-96-7545	>65	Male	T1-2	N0	Dead
TCGA-33-4583	>65	Male	T1-2	N0	Dead
TCGA-78-7162	>65	Male	T1-2	N0	Dead
TCGA-21-1083	>65	Male	T1-2	N0	Dead
TCGA-22-4609	>65	Male	T1-2	N0	Dead
TCGA-33-AASD	>65	Male	T1-2	N0	Dead
TCGA-55-6968	<=65	Male	T1-2	N0	Dead
TCGA-22-5485	<=65	Female	T1-2	N0	Dead
TCGA-J2-A4AD	<=65	Female	T1-2	N0	Dead
TCGA-L9-A443	<=65	Female	T1-2	N0	Dead
TCGA-95-7043	<=65	Female	T1-2	N0	Dead
TCGA-44-A4SU	>65	Female	T1-2	N0	Dead
TCGA-91-8497	>65	Female	T1-2	N0	Dead
TCGA-39-5031	>65	Female	T1-2	N0	Dead
TCGA-97-7938	>65	Female	T1-2	N0	Dead
TCGA-XC-AA0X	>65	Female	T1-2	N0	Dead
TCGA-55-8089	<=65	Male	T1-2	N0	Dead
TCGA-56-8626	<=65	Male	T1-2	N0	Dead
TCGA-98-8022	<=65	Male	T1-2	N0	Dead
TCGA-93-A4JO	>65	Male	T1-2	N0	Dead
TCGA-22-5491	>65	Male	T1-2	N0	Dead
TCGA-55-8090	>65	Male	T1-2	N0	Dead
TCGA-4B-A93V	<=65	Female	T1-2	N0	Dead
TCGA-43-8118	<=65	Female	T1-2	N0	Dead
TCGA-55-8299	<=65	Female	T1-2	N0	Dead
TCGA-55-7913	<=65	Female	T1-2	N0	Dead
TCGA-22-5480	>65	Female	T1-2	N0	Dead
TCGA-22-4613	>65	Female	T1-2	N0	Dead
TCGA-22-5489	<=65	Male	T1-2	N0	Dead
TCGA-85-A4CL	<=65	Male	T1-2	N0	Dead
TCGA-85-8287	>65	Male	T1-2	N0	Dead
TCGA-55-A4DF	>65	Male	T1-2	N0	Dead
TCGA-22-4596	>65	Female	T1-2	N0	Dead
TCGA-O2-A52W	<=65	Male	T1-2	N0	Dead
TCGA-O2-A52N	>65	Male	T1-2	N0	Dead
TCGA-55-1592	<=65	Male	T1-2	N0	Dead
TCGA-78-8662	<=65	Female	T1-2	N0	Dead
TCGA-62-A46R	<=65	Female	T1-2	N0	Dead
TCGA-66-2727	<=65	Female	T1-2	N0	Dead
TCGA-71-8520	<=65	Female	T1-2	N0	Dead
TCGA-78-7143	<=65	Female	T1-2	N0	Dead
TCGA-33-4587	<=65	Female	T1-2	N0	Dead
TCGA-62-A46O	<=65	Female	T1-2	N0	Dead
TCGA-78-7540	>65	Female	T1-2	N0	Dead
TCGA-86-8075	>65	Female	T1-2	N0	Dead
TCGA-49-4501	>65	Female	T1-2	N0	Dead
TCGA-21-5782	>65	Female	T1-2	N0	Dead
TCGA-50-6592	>65	Female	T1-2	N0	Dead
TCGA-50-6590	>65	Female	T1-2	N0	Dead
TCGA-38-4631	>65	Female	T1-2	N0	Dead
TCGA-6A-AB49	>65	Female	T1-2	N0	Dead
TCGA-51-4079	>65	Female	T1-2	N0	Dead
TCGA-50-5931	>65	Female	T1-2	N0	Dead
TCGA-38-4630	>65	Female	T1-2	N0	Dead
TCGA-18-3408	>65	Female	T1-2	N0	Dead
TCGA-34-5929	>65	Female	T1-2	N0	Dead
TCGA-22-4605	>65	Female	T1-2	N0	Dead
TCGA-50-6597	>65	Female	T1-2	N0	Dead
TCGA-22-1012	>65	Female	T1-2	N0	Dead
TCGA-73-4658	>65	Female	T1-2	N0	Dead
TCGA-34-2604	>65	Female	T1-2	N0	Dead
TCGA-33-4566	<=65	Male	T1-2	N0	Dead
TCGA-44-2666	<=65	Male	T1-2	N0	Dead
TCGA-78-7535	<=65	Male	T1-2	N0	Dead
TCGA-18-5595	<=65	Male	T1-2	N0	Dead
TCGA-44-2668	<=65	Male	T1-2	N0	Dead
TCGA-18-3412	<=65	Male	T1-2	N0	Dead
TCGA-78-7542	<=65	Male	T1-2	N0	Dead
TCGA-56-1622	<=65	Male	T1-2	N0	Dead
TCGA-33-AASJ	<=65	Male	T1-2	N0	Dead
TCGA-22-0944	<=65	Male	T1-2	N0	Dead
TCGA-22-5479	<=65	Male	T1-2	N0	Dead
TCGA-18-4086	<=65	Male	T1-2	N0	Dead
TCGA-77-7338	<=65	Male	T1-2	N0	Dead
TCGA-66-2780	<=65	Male	T1-2	N0	Dead
TCGA-62-A46P	<=65	Male	T1-2	N0	Dead
TCGA-22-1016	<=65	Male	T1-2	N0	Dead
TCGA-78-7152	<=65	Male	T1-2	N0	Dead
TCGA-33-AASB	>65	Male	T1-2	N0	Dead
TCGA-52-7811	>65	Male	T1-2	N0	Dead
TCGA-77-7138	>65	Male	T1-2	N0	Dead
TCGA-78-7633	>65	Male	T1-2	N0	Dead
TCGA-MP-A4SV	>65	Male	T1-2	N0	Dead
TCGA-21-1071	>65	Male	T1-2	N0	Dead
TCGA-77-8008	>65	Male	T1-2	N0	Dead
TCGA-33-4532	>65	Male	T1-2	N0	Dead
TCGA-78-7155	>65	Male	T1-2	N0	Dead
TCGA-66-2773	>65	Male	T1-2	N0	Dead
TCGA-60-2707	>65	Male	T1-2	N0	Dead
TCGA-78-7537	>65	Male	T1-2	N0	Dead
TCGA-55-6972	>65	Male	T1-2	N0	Dead
TCGA-18-3407	>65	Male	T1-2	N0	Dead
TCGA-62-A46S	>65	Male	T1-2	N0	Dead
TCGA-22-1011	>65	Male	T1-2	N0	Dead
TCGA-94-7557	>65	Male	T1-2	N0	Dead
TCGA-52-7809	>65	Male	T1-2	N0	Dead
TCGA-77-8138	>65	Male	T1-2	N0	Dead
TCGA-77-7463	>65	Male	T1-2	N0	Dead
TCGA-21-5783	>65	Male	T1-2	N0	Dead
TCGA-22-1000	>65	Male	T1-2	N0	Dead
TCGA-18-3415	>65	Male	T1-2	N0	Dead
TCGA-21-1078	>65	Male	T1-2	N0	Dead
TCGA-91-6829	>65	Male	T1-2	N0	Dead
TCGA-34-5241	>65	Male	T1-2	N0	Dead
TCGA-62-A470	>65	Male	T1-2	N0	Dead
TCGA-34-2608	>65	Male	T1-2	N0	Dead
TCGA-50-5939	>65	Male	T1-2	N0	Dead
TCGA-43-6771	>65	Male	T1-2	N0	Dead
TCGA-60-2696	>65	Female	T1-2	N0	Dead
TCGA-53-7624	<=65	Female	T1-2	N0	Dead
TCGA-50-6591	<=65	Female	T1-2	N0	Dead
TCGA-MP-A4T7	>65	Female	T1-2	N0	Dead
TCGA-78-7167	>65	Male	T1-2	N0	Dead
TCGA-44-4112	<=65	Female	T1-2	N0	Dead
TCGA-55-7574	<=65	Female	T1-2	N0	Dead
TCGA-56-7731	>65	Female	T1-2	N0	Dead
TCGA-55-8096	>65	Female	T1-2	N0	Dead
TCGA-44-7661	>65	Female	T1-2	N0	Dead
TCGA-22-4599	>65	Female	T1-2	N0	Dead
TCGA-73-7499	>65	Female	T1-2	N0	Dead
TCGA-43-3394	<=65	Male	T1-2	N0	Dead
TCGA-MF-A522	<=65	Male	T1-2	N0	Dead
TCGA-58-8388	<=65	Male	T1-2	N0	Dead
TCGA-33-A4WN	<=65	Male	T1-2	N0	Dead
TCGA-56-7222	<=65	Male	T1-2	N0	Dead
TCGA-85-8666	<=65	Male	T1-2	N0	Dead
TCGA-56-A4BY	>65	Male	T1-2	N0	Dead
TCGA-22-5472	>65	Male	T1-2	N0	Dead
TCGA-85-A4QQ	>65	Male	T1-2	N0	Dead
TCGA-98-A53B	>65	Male	T1-2	N0	Dead
TCGA-39-5021	>65	Male	T1-2	N0	Dead
TCGA-58-8392	>65	Male	T1-2	N0	Dead
TCGA-98-A53A	>65	Male	T1-2	N0	Dead
TCGA-56-8623	>65	Male	T1-2	N0	Dead
TCGA-22-5474	>65	Male	T1-2	N0	Dead
TCGA-22-4607	>65	Male	T1-2	N0	Dead
TCGA-39-5022	>65	Male	T1-2	N0	Dead
TCGA-22-5478	>65	Male	T1-2	N0	Dead
TCGA-22-5482	>65	Male	T1-2	N0	Dead
TCGA-34-7107	>65	Male	T1-2	N0	Dead
TCGA-NC-A5HP	>65	Male	T1-2	N0	Dead
TCGA-MP-A4TF	<=65	Female	T1-2	N0	Dead
TCGA-85-A50M	<=65	Male	T1-2	N0	Dead
TCGA-86-A4D0	<=65	Male	T1-2	N0	Dead
TCGA-MP-A4TE	<=65	Male	T1-2	N0	Dead
TCGA-58-8387	<=65	Male	T1-2	N0	Dead
TCGA-97-8174	>65	Male	T1-2	N0	Dead
TCGA-NC-A5HL	>65	Male	T1-2	N0	Dead
TCGA-56-7730	>65	Male	T1-2	N0	Dead
TCGA-39-5039	>65	Male	T1-2	N0	Dead
TCGA-22-4593	>65	Male	T1-2	N0	Dead
TCGA-55-A490	>65	Male	T1-2	N0	Dead
TCGA-55-6978	>65	Male	T1-2	N0	Dead
TCGA-85-A4JC	>65	Male	T1-2	N0	Dead
TCGA-O2-A52V	>65	Female	T3-4	N0	Dead
TCGA-L3-A524	<=65	Female	T3-4	N0	Dead
TCGA-78-8648	<=65	Female	T3-4	N0	Dead
TCGA-85-6175	<=65	Female	T3-4	N0	Dead
TCGA-78-7161	>65	Female	T3-4	N0	Dead
TCGA-39-5034	>65	Female	T3-4	N0	Dead
TCGA-63-A5MN	>65	Female	T3-4	N0	Dead
TCGA-73-A9RS	<=65	Male	T3-4	N0	Dead
TCGA-37-A5EL	<=65	Male	T3-4	N0	Dead
TCGA-86-A4JF	<=65	Male	T3-4	N0	Dead
TCGA-86-8672	<=65	Male	T3-4	N0	Dead
TCGA-NC-A5HJ	<=65	Male	T3-4	N0	Dead
TCGA-34-5236	<=65	Male	T3-4	N0	Dead
TCGA-49-AAR9	<=65	Male	T3-4	N0	Dead
TCGA-38-4629	>65	Male	T3-4	N0	Dead
TCGA-98-A53D	>65	Male	T3-4	N0	Dead
TCGA-77-6845	>65	Male	T3-4	N0	Dead
TCGA-85-8481	>65	Male	T3-4	N0	Dead
TCGA-66-2782	>65	Male	T3-4	N0	Dead
TCGA-56-8201	>65	Male	T3-4	N0	Dead
TCGA-55-7284	>65	Male	T3-4	N0	Dead
TCGA-55-8092	>65	Male	T3-4	N0	Dead
TCGA-NC-A5HD	>65	Male	T3-4	N0	Dead
TCGA-18-3410	>65	Male	T3-4	N0	Dead
TCGA-21-1079	>65	Male	T3-4	N0	Dead
TCGA-22-4601	>65	Female	T3-4	N0	Dead
TCGA-64-5775	>65	Male	T3-4	N0	Dead
TCGA-85-7699	>65	Male	T3-4	N0	Dead
TCGA-77-A5FZ	<=65	Male	T3-4	N0	Dead
TCGA-NC-A5HF	>65	Male	T3-4	N0	Dead
TCGA-66-2769	>65	Male	T3-4	N0	Dead
TCGA-34-8455	>65	Male	T3-4	N0	Dead
TCGA-49-AAQV	<=65	Female	T1-2	N1-3	Dead
TCGA-53-7626	>65	Female	T1-2	N1-3	Dead
TCGA-50-5055	>65	Female	T1-2	N1-3	Dead
TCGA-22-0940	>65	Male	T1-2	N1-3	Dead
TCGA-77-6843	>65	Male	T1-2	N1-3	Dead
TCGA-77-8133	>65	Male	T1-2	N1-3	Dead
TCGA-22-5483	>65	Male	T1-2	N1-3	Dead
TCGA-55-8512	<=65	Male	T1-2	N1-3	Dead
TCGA-55-8620	<=65	Male	T1-2	N1-3	Dead
TCGA-38-4627	<=65	Female	T1-2	N1-3	Dead
TCGA-55-7914	>65	Female	T1-2	N1-3	Dead
TCGA-44-7669	<=65	Male	T1-2	N1-3	Dead
TCGA-85-8288	>65	Male	T1-2	N1-3	Dead
TCGA-L9-A50W	>65	Male	T1-2	N1-3	Dead
TCGA-43-5668	>65	Male	T1-2	N1-3	Dead
TCGA-60-2726	<=65	Male	T1-2	N1-3	Dead
TCGA-44-6779	<=65	Female	T1-2	N1-3	Dead
TCGA-49-4510	<=65	Female	T1-2	N1-3	Dead
TCGA-MP-A4TK	<=65	Female	T1-2	N1-3	Dead
TCGA-50-5068	<=65	Female	T1-2	N1-3	Dead
TCGA-55-6979	<=65	Female	T1-2	N1-3	Dead
TCGA-49-4505	<=65	Female	T1-2	N1-3	Dead
TCGA-33-4589	<=65	Female	T1-2	N1-3	Dead
TCGA-38-4628	<=65	Female	T1-2	N1-3	Dead
TCGA-33-AASI	<=65	Female	T1-2	N1-3	Dead
TCGA-77-8140	>65	Female	T1-2	N1-3	Dead
TCGA-78-7147	>65	Female	T1-2	N1-3	Dead
TCGA-49-4506	>65	Female	T1-2	N1-3	Dead
TCGA-MP-A4T4	>65	Female	T1-2	N1-3	Dead
TCGA-63-A5MM	>65	Female	T1-2	N1-3	Dead
TCGA-77-7140	>65	Female	T1-2	N1-3	Dead
TCGA-55-6984	>65	Female	T1-2	N1-3	Dead
TCGA-22-5481	>65	Female	T1-2	N1-3	Dead
TCGA-77-8136	>65	Female	T1-2	N1-3	Dead
TCGA-55-6982	>65	Female	T1-2	N1-3	Dead
TCGA-60-2712	>65	Female	T1-2	N1-3	Dead
TCGA-MP-A4SW	<=65	Male	T1-2	N1-3	Dead
TCGA-78-7150	<=65	Male	T1-2	N1-3	Dead
TCGA-55-6975	<=65	Male	T1-2	N1-3	Dead
TCGA-MP-A4SY	<=65	Male	T1-2	N1-3	Dead
TCGA-60-2698	<=65	Male	T1-2	N1-3	Dead
TCGA-18-4083	<=65	Male	T1-2	N1-3	Dead
TCGA-21-1077	<=65	Male	T1-2	N1-3	Dead
TCGA-05-4397	<=65	Male	T1-2	N1-3	Dead
TCGA-77-7337	<=65	Male	T1-2	N1-3	Dead
TCGA-77-8007	>65	Male	T1-2	N1-3	Dead
TCGA-77-8009	>65	Male	T1-2	N1-3	Dead
TCGA-78-8660	>65	Male	T1-2	N1-3	Dead
TCGA-21-1081	>65	Male	T1-2	N1-3	Dead
TCGA-34-2596	>65	Male	T1-2	N1-3	Dead
TCGA-78-7148	>65	Male	T1-2	N1-3	Dead
TCGA-60-2703	>65	Male	T1-2	N1-3	Dead
TCGA-60-2704	>65	Male	T1-2	N1-3	Dead
TCGA-50-5932	>65	Male	T1-2	N1-3	Dead
TCGA-43-6773	>65	Male	T1-2	N1-3	Dead
TCGA-77-6842	>65	Male	T1-2	N1-3	Dead
TCGA-34-2609	>65	Male	T1-2	N1-3	Dead
TCGA-18-3416	>65	Male	T1-2	N1-3	Dead
TCGA-96-7544	>65	Male	T1-2	N1-3	Dead
TCGA-78-7166	>65	Male	T1-2	N1-3	Dead
TCGA-38-4632	<=65	Male	T1-2	N1-3	Dead
TCGA-18-3417	<=65	Male	T1-2	N1-3	Dead
TCGA-90-A59Q	<=65	Female	T1-2	N1-3	Dead
TCGA-73-4676	<=65	Male	T1-2	N1-3	Dead
TCGA-86-6562	<=65	Male	T1-2	N1-3	Dead
TCGA-49-6742	>65	Male	T1-2	N1-3	Dead
TCGA-77-A5GF	>65	Male	T1-2	N1-3	Dead
TCGA-86-7711	>65	Male	T1-2	N1-3	Dead
TCGA-95-7562	>65	Male	T1-2	N1-3	Dead
TCGA-85-8584	>65	Male	T1-2	N1-3	Dead
TCGA-55-6712	>65	Male	T1-2	N1-3	Dead
TCGA-MP-A4TI	>65	Male	T1-2	N1-3	Dead
TCGA-22-4604	>65	Male	T1-2	N1-3	Dead
TCGA-55-7907	>65	Male	T1-2	N1-3	Dead
TCGA-86-8055	>65	Male	T1-2	N1-3	Dead
TCGA-63-A5MU	<=65	Male	T1-2	N1-3	Dead
TCGA-85-A511	<=65	Male	T1-2	N1-3	Dead
TCGA-85-8664	>65	Male	T1-2	N1-3	Dead
TCGA-56-7822	>65	Male	T1-2	N1-3	Dead
TCGA-O2-A52Q	<=65	Female	T3-4	N1-3	Dead
TCGA-O2-A5IB	>65	Female	T3-4	N1-3	Dead
TCGA-56-8625	>65	Female	T3-4	N1-3	Dead
TCGA-49-4507	>65	Female	T3-4	N1-3	Dead
TCGA-05-4250	>65	Female	T3-4	N1-3	Dead
TCGA-85-6798	<=65	Male	T3-4	N1-3	Dead
TCGA-46-3768	<=65	Male	T3-4	N1-3	Dead
TCGA-73-4675	<=65	Male	T3-4	N1-3	Dead
TCGA-56-7579	<=65	Male	T3-4	N1-3	Dead
TCGA-97-8176	<=65	Male	T3-4	N1-3	Dead
TCGA-77-8150	<=65	Male	T3-4	N1-3	Dead
TCGA-56-7223	>65	Male	T3-4	N1-3	Dead
TCGA-85-8352	>65	Male	T3-4	N1-3	Dead
TCGA-85-8277	>65	Male	T3-4	N1-3	Dead
TCGA-LA-A7SW	>65	Male	T3-4	N1-3	Dead
TCGA-85-8353	>65	Male	T3-4	N1-3	Dead
TCGA-77-6844	>65	Male	T3-4	N1-3	Dead
TCGA-55-7227	>65	Male	T3-4	N1-3	Dead
TCGA-39-5028	>65	Male	T3-4	N1-3	Dead
TCGA-50-5044	>65	Female	T3-4	N1-3	Dead
TCGA-51-4080	<=65	Male	T3-4	N1-3	Dead
TCGA-66-2793	>65	Male	T3-4	N1-3	Dead
TCGA-77-8145	>65	Male	T3-4	N1-3	Dead
TCGA-05-4396	>65	Male	T3-4	N1-3	Dead
TCGA-34-2605	>65	Male	T3-4	N1-3	Dead
TCGA-78-7145	<=65	Female	T3-4	N1-3	Dead
TCGA-05-4434	>65	Female	T3-4	N1-3	Dead
TCGA-78-7156	<=65	Male	T3-4	N1-3	Dead
TCGA-18-3414	>65	Male	T3-4	N1-3	Dead
TCGA-50-6593	<=65	Female	T1-2	N1-3	Dead
TCGA-55-6981	<=65	Female	T1-2	N1-3	Dead
TCGA-MP-A4T6	>65	Female	T1-2	N1-3	Dead
TCGA-MP-A4TC	>65	Male	T1-2	N1-3	Dead
TCGA-86-7714	<=65	Female	T1-2	N1-3	Dead
TCGA-39-5029	>65	Male	T1-2	N1-3	Dead
TCGA-60-2697	<=65	Male	T1-2	N1-3	Dead
TCGA-50-5051	<=65	Female	T1-2	N1-3	Dead
TCGA-78-7220	<=65	Female	T1-2	N1-3	Dead
TCGA-MP-A4T9	<=65	Female	T1-2	N1-3	Dead
TCGA-98-8020	<=65	Female	T1-2	N1-3	Dead
TCGA-55-6970	>65	Female	T1-2	N1-3	Dead
TCGA-49-4512	>65	Female	T1-2	N1-3	Dead
TCGA-62-A46Y	>65	Female	T1-2	N1-3	Dead
TCGA-78-7146	>65	Female	T1-2	N1-3	Dead
TCGA-62-8402	>65	Female	T1-2	N1-3	Dead
TCGA-50-6595	>65	Female	T1-2	N1-3	Dead
TCGA-64-1677	>65	Female	T1-2	N1-3	Dead
TCGA-NJ-A4YI	>65	Female	T1-2	N1-3	Dead
TCGA-50-5930	<=65	Male	T1-2	N1-3	Dead
TCGA-49-AAR4	<=65	Male	T1-2	N1-3	Dead
TCGA-62-8398	<=65	Male	T1-2	N1-3	Dead
TCGA-33-4586	<=65	Male	T1-2	N1-3	Dead
TCGA-50-5936	<=65	Male	T1-2	N1-3	Dead
TCGA-58-A46K	<=65	Male	T1-2	N1-3	Dead
TCGA-77-8128	<=65	Male	T1-2	N1-3	Dead
TCGA-21-5787	<=65	Male	T1-2	N1-3	Dead
TCGA-73-4659	>65	Male	T1-2	N1-3	Dead
TCGA-77-A5G6	>65	Male	T1-2	N1-3	Dead
TCGA-33-4538	>65	Male	T1-2	N1-3	Dead
TCGA-MP-A4T8	>65	Male	T1-2	N1-3	Dead
TCGA-78-7536	>65	Male	T1-2	N1-3	Dead
TCGA-MP-A4TD	>65	Male	T1-2	N1-3	Dead
TCGA-33-6737	>65	Male	T1-2	N1-3	Dead
TCGA-50-5072	>65	Male	T1-2	N1-3	Dead
TCGA-77-8143	>65	Male	T1-2	N1-3	Dead
TCGA-22-5492	>65	Female	T1-2	N1-3	Dead
TCGA-39-5030	>65	Female	T1-2	N1-3	Dead
TCGA-39-5040	<=65	Male	T1-2	N1-3	Dead
TCGA-49-4490	<=65	Female	T3-4	N1-3	Dead
TCGA-22-4594	<=65	Female	T3-4	N1-3	Dead
TCGA-50-6594	>65	Female	T3-4	N1-3	Dead
TCGA-86-8359	<=65	Male	T3-4	N1-3	Dead
TCGA-22-4595	<=65	Male	T3-4	N1-3	Dead
TCGA-05-5429	<=65	Male	T3-4	N1-3	Dead
TCGA-05-4418	>65	Male	T3-4	N1-3	Dead
TCGA-NC-A5HQ	>65	Male	T3-4	N1-3	Dead
TCGA-78-7154	>65	Male	T3-4	N1-3	Dead
TCGA-49-4494	>65	Male	T3-4	N1-3	Dead
TCGA-22-4591	>65	Male	T3-4	N1-3	Dead
TCGA-L9-A5IP	<=65	Female	T3-4	N1-3	Dead
TCGA-O2-A52S	<=65	Female	T3-4	N1-3	Dead
TCGA-78-7158	<=65	Female	T3-4	N1-3	Dead
TCGA-77-7335	<=65	Female	T3-4	N1-3	Dead
TCGA-62-8394	<=65	Female	T3-4	N1-3	Dead
TCGA-05-4415	<=65	Male	T3-4	N1-3	Dead
TCGA-50-5933	>65	Male	T3-4	N1-3	Dead
TCGA-05-4395	>65	Male	T3-4	N1-3	Dead
TCGA-78-7160	<=65	Male	T3-4	N1-3	Dead
TCGA-66-2789	>65	Male	T1-2	N1-3	Dead
TCGA-66-2791	>65	Male	T1-2	N1-3	Dead
GSM1213808	<=65	Female	T1-2	N0	Alive
GSM1213751	<=65	Female	T1-2	N0	Alive
GSM1213830	<=65	Female	T1-2	N0	Alive
GSM1213794	<=65	Female	T1-2	N0	Alive
GSM1213769	<=65	Female	T1-2	N0	Alive
GSM1213849	<=65	Female	T1-2	N0	Alive
GSM1213795	<=65	Female	T1-2	N0	Alive
GSM1213748	<=65	Female	T1-2	N0	Alive
GSM1213761	<=65	Female	T1-2	N0	Alive
GSM1213825	<=65	Female	T1-2	N0	Alive
GSM1213737	<=65	Female	T1-2	N0	Alive
GSM1213778	>65	Female	T1-2	N0	Alive
GSM1213670	>65	Female	T1-2	N0	Alive
GSM1213682	>65	Female	T1-2	N0	Alive
GSM1213689	>65	Female	T1-2	N0	Alive
GSM1213760	>65	Female	T1-2	N0	Alive
GSM1213809	>65	Female	T1-2	N0	Alive
GSM1213672	>65	Female	T1-2	N0	Alive
GSM1213800	>65	Female	T1-2	N0	Alive
GSM1213685	<=65	Male	T1-2	N0	Alive
GSM1213756	<=65	Male	T1-2	N0	Alive
GSM1213827	<=65	Male	T1-2	N0	Alive
GSM1213784	>65	Male	T1-2	N0	Alive
GSM1213679	>65	Male	T1-2	N0	Alive
GSM1213720	>65	Male	T1-2	N0	Alive
GSM1213844	>65	Male	T1-2	N0	Alive
GSM1213797	>65	Male	T1-2	N0	Alive
GSM1213744	>65	Male	T1-2	N0	Alive
GSM1213755	>65	Male	T1-2	N0	Alive
GSM1213688	>65	Male	T1-2	N0	Alive
GSM1213732	>65	Male	T1-2	N0	Alive
GSM1213782	>65	Male	T1-2	N0	Alive
GSM1213728	>65	Male	T1-2	N0	Alive
GSM1213847	>65	Male	T1-2	N0	Alive
GSM1213724	>65	Male	T1-2	N0	Alive
GSM1213743	<=65	Female	T1-2	N0	Alive
GSM1213707	<=65	Female	T1-2	N0	Alive
GSM1213677	<=65	Female	T1-2	N0	Alive
GSM1213822	<=65	Female	T1-2	N0	Alive
GSM1213680	<=65	Female	T1-2	N0	Alive
GSM1213764	<=65	Female	T1-2	N0	Alive
GSM1213790	>65	Female	T1-2	N0	Alive
GSM1213735	>65	Female	T1-2	N0	Alive
GSM1213834	>65	Female	T1-2	N0	Alive
GSM1213712	>65	Female	T1-2	N0	Alive
GSM1213810	>65	Female	T1-2	N0	Alive
GSM1213681	>65	Female	T1-2	N0	Alive
GSM1213814	>65	Female	T1-2	N0	Alive
GSM1213787	>65	Female	T1-2	N0	Alive
GSM1213725	>65	Female	T1-2	N0	Alive
GSM1213793	>65	Female	T1-2	N0	Alive
GSM1213779	>65	Female	T1-2	N0	Alive
GSM1213786	>65	Female	T1-2	N0	Alive
GSM1213739	>65	Female	T1-2	N0	Alive
GSM1213709	>65	Female	T1-2	N0	Alive
GSM1213804	>65	Female	T1-2	N0	Alive
GSM1213718	>65	Female	T1-2	N0	Alive
GSM1213740	>65	Female	T1-2	N0	Alive
GSM1213805	<=65	Male	T1-2	N0	Alive
GSM1213759	<=65	Male	T1-2	N0	Alive
GSM1213674	<=65	Male	T1-2	N0	Alive
GSM1213721	<=65	Male	T1-2	N0	Alive
GSM1213768	<=65	Male	T1-2	N0	Alive
GSM1213746	<=65	Male	T1-2	N0	Alive
GSM1213758	<=65	Male	T1-2	N0	Alive
GSM1213821	<=65	Male	T1-2	N0	Alive
GSM1213777	>65	Male	T1-2	N0	Alive
GSM1213696	>65	Male	T1-2	N0	Alive
GSM1213806	>65	Male	T1-2	N0	Alive
GSM1213671	>65	Male	T1-2	N0	Alive
GSM1213757	>65	Male	T1-2	N0	Alive
GSM1213713	>65	Male	T1-2	N0	Alive
GSM1213803	>65	Male	T1-2	N0	Alive
GSM1213798	>65	Male	T1-2	N0	Alive
GSM1213687	>65	Male	T1-2	N0	Alive
GSM1213691	>65	Male	T1-2	N0	Alive
GSM1213683	>65	Male	T1-2	N0	Alive
GSM1213697	>65	Male	T1-2	N0	Alive
GSM1213772	>65	Male	T1-2	N0	Alive
GSM1213836	<=65	Female	T1-2	N1-3	Alive
GSM1213747	<=65	Female	T1-2	N1-3	Alive
GSM1213829	<=65	Female	T1-2	N1-3	Alive
GSM1213694	>65	Female	T1-2	N1-3	Alive
GSM1213811	<=65	Male	T1-2	N1-3	Alive
GSM1213708	<=65	Male	T1-2	N1-3	Alive
GSM1213695	<=65	Female	T1-2	N1-3	Alive
GSM1213714	<=65	Female	T1-2	N1-3	Alive
GSM1213675	<=65	Female	T1-2	N1-3	Alive
GSM1213802	<=65	Female	T1-2	N1-3	Alive
GSM1213711	>65	Female	T1-2	N1-3	Alive
GSM1213734	>65	Female	T1-2	N1-3	Alive
GSM1213715	>65	Female	T1-2	N1-3	Alive
GSM1213684	>65	Female	T1-2	N1-3	Alive
GSM1213815	>65	Female	T1-2	N1-3	Alive
GSM1213690	>65	Female	T1-2	N1-3	Alive
GSM1213726	>65	Female	T1-2	N1-3	Alive
GSM1213771	>65	Female	T1-2	N1-3	Alive
GSM1213818	>65	Female	T1-2	N1-3	Alive
GSM1213706	<=65	Male	T1-2	N1-3	Alive
GSM1213704	<=65	Male	T1-2	N1-3	Alive
GSM1213710	>65	Male	T1-2	N1-3	Alive
GSM1213731	>65	Male	T1-2	N1-3	Alive
GSM1213807	>65	Male	T1-2	N1-3	Alive
GSM1213816	>65	Male	T1-2	N1-3	Alive
GSM1213831	>65	Male	T1-2	N1-3	Alive
GSM1213838	>65	Male	T1-2	N1-3	Alive
GSM1213799	<=65	Female	T1-2	N0	Dead
GSM1213692	<=65	Female	T1-2	N0	Dead
GSM1213840	>65	Female	T1-2	N0	Dead
GSM1213791	>65	Female	T1-2	N0	Dead
GSM1213783	>65	Female	T1-2	N0	Dead
GSM1213699	<=65	Male	T1-2	N0	Dead
GSM1213669	<=65	Male	T1-2	N0	Dead
GSM1213775	>65	Male	T1-2	N0	Dead
GSM1213828	>65	Male	T1-2	N0	Dead
GSM1213823	>65	Male	T1-2	N0	Dead
GSM1213785	>65	Male	T1-2	N0	Dead
GSM1213701	>65	Male	T1-2	N0	Dead
GSM1213780	>65	Male	T1-2	N0	Dead
GSM1213736	<=65	Female	T1-2	N0	Dead
GSM1213763	<=65	Female	T1-2	N0	Dead
GSM1213820	>65	Female	T1-2	N0	Dead
GSM1213722	>65	Female	T1-2	N0	Dead
GSM1213833	>65	Female	T1-2	N0	Dead
GSM1213773	>65	Female	T1-2	N0	Dead
GSM1213700	>65	Female	T1-2	N0	Dead
GSM1213837	>65	Female	T1-2	N0	Dead
GSM1213703	>65	Female	T1-2	N0	Dead
GSM1213792	>65	Female	T1-2	N0	Dead
GSM1213753	>65	Female	T1-2	N0	Dead
GSM1213843	<=65	Male	T1-2	N0	Dead
GSM1213717	<=65	Male	T1-2	N0	Dead
GSM1213752	<=65	Male	T1-2	N0	Dead
GSM1213730	>65	Male	T1-2	N0	Dead
GSM1213842	>65	Male	T1-2	N0	Dead
GSM1213673	>65	Male	T1-2	N0	Dead
GSM1213817	>65	Male	T1-2	N0	Dead
GSM1213729	>65	Male	T1-2	N0	Dead
GSM1213813	>65	Male	T1-2	N0	Dead
GSM1213676	>65	Male	T1-2	N0	Dead
GSM1213826	>65	Male	T1-2	N0	Dead
GSM1213719	>65	Male	T1-2	N0	Dead
GSM1213765	>65	Male	T1-2	N0	Dead
GSM1213767	>65	Male	T1-2	N0	Dead
GSM1213716	>65	Male	T1-2	N0	Dead
GSM1213846	>65	Male	T1-2	N0	Dead
GSM1213819	>65	Male	T1-2	N0	Dead
GSM1213733	>65	Male	T1-2	N0	Dead
GSM1213749	>65	Male	T1-2	N0	Dead
GSM1213789	>65	Male	T1-2	N0	Dead
GSM1213741	>65	Male	T1-2	N0	Dead
GSM1213835	>65	Male	T1-2	N0	Dead
GSM1213686	>65	Male	T1-2	N0	Dead
GSM1213766	>65	Male	T1-2	N0	Dead
GSM1213762	<=65	Female	T3-4	N0	Dead
GSM1213702	<=65	Male	T3-4	N0	Dead
GSM1213727	<=65	Male	T1-2	N1-3	Dead
GSM1213738	<=65	Male	T1-2	N1-3	Dead
GSM1213801	>65	Male	T1-2	N1-3	Dead
GSM1213693	<=65	Female	T1-2	N1-3	Dead
GSM1213698	>65	Female	T1-2	N1-3	Dead
GSM1213776	>65	Female	T1-2	N1-3	Dead
GSM1213824	>65	Female	T1-2	N1-3	Dead
GSM1213845	>65	Female	T1-2	N1-3	Dead
GSM1213678	>65	Female	T1-2	N1-3	Dead
GSM1213848	>65	Female	T1-2	N1-3	Dead
GSM1213750	<=65	Male	T1-2	N1-3	Dead
GSM1213839	<=65	Male	T1-2	N1-3	Dead
GSM1213705	<=65	Male	T1-2	N1-3	Dead
GSM1213796	<=65	Male	T1-2	N1-3	Dead
GSM1213812	<=65	Male	T1-2	N1-3	Dead
GSM1213745	<=65	Male	T1-2	N1-3	Dead
GSM1213774	>65	Male	T1-2	N1-3	Dead
GSM1213770	>65	Male	T1-2	N1-3	Dead
GSM1213832	>65	Male	T1-2	N1-3	Dead
GSM1213781	>65	Male	T1-2	N1-3	Dead
GSM1213754	>65	Male	T1-2	N1-3	Dead
GSM1213841	>65	Male	T1-2	N1-3	Dead
GSM1213723	>65	Male	T1-2	N1-3	Dead
GSM1213788	>65	Male	T1-2	N1-3	Dead
GSM1213742	>65	Male	T1-2	N1-3	Dead

## Sheet: Sheet7
id	HR	HR.95L	HR.95H	pvalue
MCM2	1.10065	1.024	1.18303	0.0092133
CTSV	1.08696	1.02927	1.14788	0.00272757
E2F7	1.09789	1.02364	1.17752	0.00895328
TPX2	1.15168	1.07843	1.22991	2.5344e-05
RAD54L	1.11236	1.02755	1.20416	0.00849636
KIF4A	1.16822	1.08101	1.26246	8.57097e-05
BUB1B	1.13197	1.0497	1.22069	0.00128276
CDCA8	1.13901	1.05067	1.23477	0.00157681
CDCA5	1.16307	1.07721	1.25577	0.000113036
CCNE1	1.16598	1.08053	1.2582	7.67792e-05
PRC1	1.14727	1.06387	1.23721	0.000360068
TTK	1.10446	1.0276	1.18706	0.00693667
MELK	1.13514	1.05891	1.21686	0.000351842
CENPW	1.07595	1.00529	1.15157	0.0346786
CDC45	1.09879	1.0273	1.17525	0.00605885
CDC20	1.16039	1.08095	1.24568	3.94096e-05
KIF2C	1.16461	1.07749	1.25877	0.000122408
NUSAP1	1.14967	1.06206	1.2445	0.00056268
FOXM1	1.13462	1.06523	1.20853	8.76564e-05
OIP5	1.11023	1.02923	1.19762	0.00682666
TRIP13	1.08617	1.01218	1.16558	0.0216654
HJURP	1.17739	1.08996	1.27184	3.35289e-05
CCNB2	1.17701	1.0864	1.27517	6.67581e-05
NCAPH	1.13671	1.05488	1.22489	0.000775497
UBE2S	1.12475	1.04392	1.21185	0.00200598
DLGAP5	1.1494	1.06598	1.23935	0.000292427
CCNA2	1.14994	1.06709	1.23922	0.000250107
RRM2	1.14693	1.06736	1.23244	0.000186422
CENPA	1.12983	1.04732	1.21885	0.00160611
MYBL2	1.12817	1.05754	1.20352	0.000256051
CDC6	1.12817	1.04597	1.21683	0.00178271
KIF18B	1.11791	1.04271	1.19853	0.00170669
CDKN3	1.15595	1.07165	1.24688	0.000176064
BIRC5	1.13314	1.05843	1.21312	0.000328457
ANLN	1.17265	1.09106	1.26034	1.50096e-05
TROAP	1.11486	1.03651	1.19914	0.00345159
SLC2A1	1.07705	1.02825	1.12816	0.00170253
UBE2C	1.1386	1.06529	1.21695	0.000131959
TOP2A	1.12183	1.04548	1.20376	0.0013895
SLC16A1	1.07673	1.0216	1.13483	0.00583306
GGTLC1	0.93699	0.895717	0.980166	0.00463189
GGH	1.08368	1.01413	1.158	0.0175723
C16orf89	0.956594	0.927372	0.986737	0.00505634
SFTA3	0.96414	0.932917	0.996409	0.0296947
TMEM163	0.892506	0.839505	0.948853	0.000271811
FAM83B	1.04689	1.00012	1.09584	0.0494139
NAPSA	0.971557	0.945873	0.997938	0.0347737
SERPINB5	1.0351	1.00387	1.06732	0.0273295
SFTA1P	0.956188	0.91509	0.999131	0.0456372
ADM	1.0661	1.01295	1.12203	0.014162
CYP2B7P	0.946494	0.911871	0.982432	0.00382634
SELENBP1	0.938312	0.895806	0.982835	0.00710299
SLC44A4	0.956691	0.917971	0.997044	0.035692
FSCN1	1.11138	1.0493	1.17713	0.000317164
CACNA2D2	0.932456	0.88673	0.980541	0.00641134
SFTPB	0.973044	0.949141	0.997548	0.0312863
PARM1	0.935041	0.885875	0.986936	0.014804
LYPD3	1.05027	1.01041	1.0917	0.0129647
KRT6A	1.02063	1.00132	1.04031	0.0361387
HABP2	0.933592	0.887111	0.982508	0.00835864
SUSD2	0.942266	0.899998	0.986519	0.0110983
PGC	0.967406	0.941079	0.994469	0.0185761
ALOX15B	0.951288	0.905591	0.99929	0.0467862
CD109	1.06283	1.00472	1.12429	0.0336513
VSIG2	0.939407	0.895217	0.985779	0.0110042
CRYM	0.927145	0.881913	0.974698	0.00303467
SCNN1B	0.937525	0.88837	0.989399	0.0188839
PLA2G1B	0.948519	0.901353	0.998154	0.0422568
TMPRSS2	0.926933	0.881505	0.974703	0.00308298
GJB3	1.08695	1.0392	1.1369	0.000275486
NDNF	0.953896	0.912563	0.997101	0.0367614
ITGA6	1.07929	1.02276	1.13893	0.00543458
FOSL1	1.12247	1.06355	1.18465	2.67644e-05
PIGR	0.955856	0.925704	0.98699	0.00576712
CLDN2	0.941267	0.896956	0.987767	0.0138835
FGFBP1	1.03415	1.00006	1.06941	0.0495768
TNS4	1.08156	1.03718	1.12785	0.000244779
SCGB3A2	0.965524	0.939054	0.99274	0.0133707
CYP4B1	0.94266	0.90758	0.979096	0.00227475
CLIC6	0.924156	0.883749	0.966412	0.000544719
AQP3	0.955232	0.91478	0.997473	0.0380264
PEBP4	0.958928	0.920343	0.999131	0.0453427
MMP12	1.05707	1.01398	1.10198	0.00895229
CXCL17	0.925053	0.889004	0.962563	0.000122355
GJB2	1.05088	1.01058	1.09278	0.0128666
IL20RB	1.05583	1.01306	1.10041	0.0100257
AQP5	0.947268	0.912234	0.983648	0.0048411
SCGB3A1	0.952779	0.92563	0.980724	0.00103955
FGA	1.04719	1.01488	1.08053	0.00392722

## Sheet: Sheet8
ID	geneCluster
TCGA_TCGA-75-6207	A
TCGA_TCGA-78-7160	B
TCGA_TCGA-49-6743	A
TCGA_TCGA-05-4425	B
TCGA_TCGA-78-7143	B
TCGA_TCGA-55-8087	B
TCGA_TCGA-55-6986	B
TCGA_TCGA-46-3766	A
TCGA_TCGA-35-4123	A
TCGA_TCGA-55-7576	A
TCGA_TCGA-64-5781	C
TCGA_TCGA-L9-A50W	B
TCGA_TCGA-97-A4M5	B
TCGA_TCGA-35-4122	A
TCGA_TCGA-55-A48Z	A
TCGA_TCGA-86-6851	B
TCGA_TCGA-NJ-A4YF	A
TCGA_TCGA-05-4389	A
TCGA_TCGA-NJ-A4YQ	A
TCGA_TCGA-55-6981	B
TCGA_TCGA-97-7546	B
TCGA_TCGA-MN-A4N1	A
TCGA_TCGA-62-A471	C
TCGA_TCGA-55-7570	C
TCGA_TCGA-44-3917	A
TCGA_TCGA-55-A4DF	A
TCGA_TCGA-50-5946	A
TCGA_TCGA-78-8648	B
TCGA_TCGA-67-3770	B
TCGA_TCGA-50-5936	A
TCGA_TCGA-67-6216	B
TCGA_TCGA-69-7974	A
TCGA_TCGA-86-8281	B
TCGA_TCGA-44-2662	A
TCGA_TCGA-93-A4JQ	A
TCGA_TCGA-55-8207	B
TCGA_TCGA-97-8176	A
TCGA_TCGA-86-8280	B
TCGA_TCGA-MP-A4T8	A
TCGA_TCGA-55-A492	B
TCGA_TCGA-J2-8192	B
TCGA_TCGA-50-8460	B
TCGA_TCGA-80-5607	B
TCGA_TCGA-NJ-A55A	B
TCGA_TCGA-55-8097	B
TCGA_TCGA-44-6147	B
TCGA_TCGA-55-A490	A
TCGA_TCGA-86-7711	C
TCGA_TCGA-MP-A4TK	A
TCGA_TCGA-50-5066	A
TCGA_TCGA-44-2666	B
TCGA_TCGA-50-5942	B
TCGA_TCGA-69-8453	B
TCGA_TCGA-44-8119	A
TCGA_TCGA-MP-A4TE	B
TCGA_TCGA-55-6543	B
TCGA_TCGA-49-AAR3	C
TCGA_TCGA-38-4632	A
TCGA_TCGA-62-A46S	B
TCGA_TCGA-99-8033	A
TCGA_TCGA-55-6980	B
TCGA_TCGA-05-4244	B
TCGA_TCGA-91-8497	B
TCGA_TCGA-64-1680	B
TCGA_TCGA-86-7953	A
TCGA_TCGA-55-8616	B
TCGA_TCGA-86-8055	A
TCGA_TCGA-73-4668	A
TCGA_TCGA-39-5040	C
TCGA_TCGA-98-A53H	A
TCGA_TCGA-56-8309	A
TCGA_TCGA-21-1078	A
TCGA_TCGA-37-A5EL	C
TCGA_TCGA-85-A510	A
TCGA_TCGA-22-5479	C
TCGA_TCGA-56-A5DS	C
TCGA_TCGA-37-4129	A
TCGA_TCGA-77-8009	C
TCGA_TCGA-O2-A52S	C
TCGA_TCGA-NC-A5HD	C
TCGA_TCGA-37-4133	C
TCGA_TCGA-66-2765	C
TCGA_TCGA-43-A474	C
TCGA_TCGA-66-2792	C
TCGA_TCGA-95-7567	A
TCGA_TCGA-99-AA5R	B
TCGA_TCGA-97-8174	B
TCGA_TCGA-55-8089	A
TCGA_TCGA-69-A59K	A
TCGA_TCGA-55-6978	A
TCGA_TCGA-78-7153	B
TCGA_TCGA-05-5715	B
TCGA_TCGA-69-8254	B
TCGA_TCGA-J2-A4AE	B
TCGA_TCGA-78-7150	C
TCGA_TCGA-93-A4JN	B
TCGA_TCGA-J2-8194	B
TCGA_TCGA-55-6712	A
TCGA_TCGA-44-2668	C
TCGA_TCGA-55-7815	A
TCGA_TCGA-50-5049	A
TCGA_TCGA-49-4510	B
TCGA_TCGA-73-4666	A
TCGA_TCGA-MP-A5C7	B
TCGA_TCGA-55-7994	A
TCGA_TCGA-95-7039	B
TCGA_TCGA-78-7156	B
TCGA_TCGA-55-8299	A
TCGA_TCGA-44-7661	A
TCGA_TCGA-22-5485	A
TCGA_TCGA-NC-A5HL	C
TCGA_TCGA-56-8307	C
TCGA_TCGA-56-8629	C
TCGA_TCGA-NK-A5CR	C
TCGA_TCGA-34-2600	C
TCGA_TCGA-44-4112	A
TCGA_TCGA-69-7765	B
TCGA_TCGA-55-7281	B
TCGA_TCGA-50-6597	B
TCGA_TCGA-73-4677	B
TCGA_TCGA-05-4434	A
TCGA_TCGA-MP-A4SW	B
TCGA_TCGA-55-6972	B
TCGA_TCGA-78-7633	B
TCGA_TCGA-44-2659	B
TCGA_TCGA-55-6983	B
TCGA_TCGA-97-A4M0	B
TCGA_TCGA-50-5068	B
TCGA_TCGA-86-A4P8	B
TCGA_TCGA-86-A4D0	A
TCGA_TCGA-55-8085	B
TCGA_TCGA-50-5935	B
TCGA_TCGA-53-7813	B
TCGA_TCGA-73-4662	B
TCGA_TCGA-62-8399	A
TCGA_TCGA-44-7671	B
TCGA_TCGA-97-7552	B
TCGA_TCGA-44-6145	A
TCGA_TCGA-44-7670	A
TCGA_TCGA-49-AARO	A
TCGA_TCGA-44-2657	B
TCGA_TCGA-55-8204	A
TCGA_TCGA-64-1676	A
TCGA_TCGA-91-8496	B
TCGA_TCGA-35-3615	B
TCGA_TCGA-55-8096	B
TCGA_TCGA-67-6215	B
TCGA_TCGA-53-A4EZ	A
TCGA_TCGA-MP-A4SY	A
TCGA_TCGA-73-4676	A
TCGA_TCGA-86-8075	A
TCGA_TCGA-78-8660	A
TCGA_TCGA-91-6840	A
TCGA_TCGA-44-2665	A
TCGA_TCGA-44-6775	A
TCGA_TCGA-75-7025	B
TCGA_TCGA-44-A479	A
TCGA_TCGA-56-8304	C
TCGA_TCGA-58-8387	C
TCGA_TCGA-56-8305	C
TCGA_TCGA-77-8131	A
TCGA_TCGA-85-8353	C
TCGA_TCGA-37-A5EN	C
TCGA_TCGA-60-2719	C
TCGA_TCGA-52-7810	C
TCGA_TCGA-85-8355	C
TCGA_TCGA-77-8143	C
TCGA_TCGA-22-5489	A
TCGA_TCGA-21-1080	C
TCGA_TCGA-70-6723	C
TCGA_TCGA-66-2734	C
TCGA_TCGA-66-2781	C
TCGA_TCGA-58-8386	A
TCGA_TCGA-34-5927	C
TCGA_TCGA-85-6560	C
TCGA_TCGA-22-5483	C
TCGA_TCGA-78-7146	C
TCGA_TCGA-91-8499	A
TCGA_TCGA-55-6970	A
TCGA_TCGA-05-4420	A
TCGA_TCGA-86-7701	A
TCGA_TCGA-NJ-A55R	B
TCGA_TCGA-05-4397	A
TCGA_TCGA-53-7626	B
TCGA_TCGA-95-7944	C
TCGA_TCGA-44-2656	B
TCGA_TCGA-73-A9RS	A
TCGA_TCGA-44-7667	A
TCGA_TCGA-NJ-A55O	B
TCGA_TCGA-55-8301	A
TCGA_TCGA-05-4415	A
TCGA_TCGA-91-6835	B
TCGA_TCGA-55-7725	B
TCGA_TCGA-55-8506	B
TCGA_TCGA-50-5931	C
TCGA_TCGA-44-5645	B
TCGA_TCGA-55-A494	B
TCGA_TCGA-50-5930	A
TCGA_TCGA-38-4627	B
TCGA_TCGA-67-4679	B
TCGA_TCGA-55-7903	B
TCGA_TCGA-55-8619	B
TCGA_TCGA-05-5428	A
TCGA_TCGA-55-7724	A
TCGA_TCGA-97-7938	B
TCGA_TCGA-50-6590	C
TCGA_TCGA-69-8255	A
TCGA_TCGA-73-7498	B
TCGA_TCGA-78-7148	B
TCGA_TCGA-95-A4VN	A
TCGA_TCGA-78-7152	B
TCGA_TCGA-MP-A4TD	B
TCGA_TCGA-55-7914	B
TCGA_TCGA-44-A47A	B
TCGA_TCGA-97-A4M3	B
TCGA_TCGA-67-3773	B
TCGA_TCGA-50-6593	B
TCGA_TCGA-73-4659	B
TCGA_TCGA-38-4630	C
TCGA_TCGA-78-7540	B
TCGA_TCGA-J2-A4AD	A
TCGA_TCGA-44-6778	A
TCGA_TCGA-38-A44F	B
TCGA_TCGA-50-6592	C
TCGA_TCGA-95-8494	A
TCGA_TCGA-50-5055	B
TCGA_TCGA-75-5147	A
TCGA_TCGA-86-8278	B
TCGA_TCGA-05-4250	A
TCGA_TCGA-4B-A93V	A
TCGA_TCGA-86-7713	B
TCGA_TCGA-34-5240	C
TCGA_TCGA-43-6773	C
TCGA_TCGA-66-2794	C
TCGA_TCGA-33-AASI	C
TCGA_TCGA-43-7658	A
TCGA_TCGA-39-5036	C
TCGA_TCGA-37-3792	C
TCGA_TCGA-22-4604	C
TCGA_TCGA-21-5787	A
TCGA_TCGA-O2-A52V	C
TCGA_TCGA-77-8007	C
TCGA_TCGA-98-A53J	C
TCGA_TCGA-85-A4QR	C
TCGA_TCGA-90-A4EE	A
TCGA_TCGA-66-2767	A
TCGA_TCGA-60-2712	C
TCGA_TCGA-66-2768	C
TCGA_TCGA-55-6982	A
TCGA_TCGA-67-6217	B
TCGA_TCGA-44-6146	B
TCGA_TCGA-49-4512	B
TCGA_TCGA-64-5774	A
TCGA_TCGA-97-8177	B
TCGA_TCGA-78-8640	A
TCGA_TCGA-95-7947	A
TCGA_TCGA-44-6777	B
TCGA_TCGA-55-7816	B
TCGA_TCGA-49-AAR4	A
TCGA_TCGA-55-7907	A
TCGA_TCGA-86-8359	B
TCGA_TCGA-50-5051	B
TCGA_TCGA-05-4402	B
TCGA_TCGA-50-8459	A
TCGA_TCGA-NJ-A7XG	B
TCGA_TCGA-49-4488	A
TCGA_TCGA-64-5815	A
TCGA_TCGA-86-8056	B
TCGA_TCGA-56-A4BW	C
TCGA_TCGA-21-1079	C
TCGA_TCGA-22-1011	C
TCGA_TCGA-77-8128	C
TCGA_TCGA-77-8148	C
TCGA_TCGA-34-A5IX	C
TCGA_TCGA-77-7141	C
TCGA_TCGA-58-8388	A
TCGA_TCGA-56-7580	C
TCGA_TCGA-J1-A4AH	C
TCGA_TCGA-85-8052	C
TCGA_TCGA-60-2725	A
TCGA_TCGA-85-8070	C
TCGA_TCGA-22-5477	C
TCGA_TCGA-85-A513	B
TCGA_TCGA-60-2716	A
TCGA_TCGA-63-7023	C
TCGA_TCGA-66-2778	A
TCGA_TCGA-21-1075	C
TCGA_TCGA-66-2737	C
TCGA_TCGA-85-A53L	C
TCGA_TCGA-58-8391	C
TCGA_TCGA-56-7222	C
TCGA_TCGA-66-2753	A
TCGA_TCGA-33-AASJ	C
TCGA_TCGA-63-A5MR	C
TCGA_TCGA-60-2721	C
TCGA_TCGA-78-8655	B
TCGA_TCGA-MP-A4TF	A
TCGA_TCGA-55-8203	B
TCGA_TCGA-91-6848	C
TCGA_TCGA-86-8073	B
TCGA_TCGA-85-8277	C
TCGA_TCGA-22-5481	C
TCGA_TCGA-33-4582	C
TCGA_TCGA-77-7335	C
TCGA_TCGA-22-4593	C
TCGA_TCGA-22-1016	A
TCGA_TCGA-56-8622	A
TCGA_TCGA-77-8130	C
TCGA_TCGA-85-8666	C
TCGA_TCGA-63-A5MV	C
TCGA_TCGA-63-A5MU	C
TCGA_TCGA-77-A5GF	C
TCGA_TCGA-77-6845	C
TCGA_TCGA-43-8118	A
TCGA_TCGA-66-2769	A
TCGA_TCGA-94-8491	A
TCGA_TCGA-52-7622	A
TCGA_TCGA-51-6867	C
TCGA_TCGA-60-2723	C
TCGA_TCGA-85-8071	C
TCGA_TCGA-46-3768	C
TCGA_TCGA-22-4613	C
TCGA_TCGA-43-6143	C
TCGA_TCGA-39-5029	C
TCGA_TCGA-43-2578	A
TCGA_TCGA-98-8023	C
TCGA_TCGA-NC-A5HN	C
TCGA_TCGA-56-5897	C
TCGA_TCGA-21-1076	A
TCGA_TCGA-33-AASB	A
TCGA_TCGA-98-A538	C
TCGA_TCGA-18-3410	C
TCGA_TCGA-66-2782	C
TCGA_TCGA-56-7579	C
TCGA_TCGA-58-A46M	C
TCGA_TCGA-96-7544	C
TCGA_TCGA-58-A46L	C
TCGA_TCGA-77-8008	C
TCGA_TCGA-94-8490	C
TCGA_TCGA-56-8628	A
TCGA_TCGA-22-4591	A
TCGA_TCGA-LA-A7SW	C
TCGA_TCGA-98-8021	A
TCGA_TCGA-98-A539	C
TCGA_TCGA-56-8082	C
TCGA_TCGA-77-8136	C
TCGA_TCGA-98-8022	A
TCGA_TCGA-85-7698	C
TCGA_TCGA-60-2704	A
TCGA_TCGA-22-5474	C
TCGA_TCGA-85-A4CL	C
TCGA_TCGA-85-A4CN	C
TCGA_TCGA-58-A46J	A
TCGA_TCGA-21-1082	C
TCGA_TCGA-85-A512	C
TCGA_TCGA-85-6561	C
TCGA_TCGA-37-A5EM	C
TCGA_TCGA-77-8146	A
TCGA_TCGA-63-5128	C
TCGA_TCGA-NK-A5CT	C
TCGA_TCGA-92-8063	C
TCGA_TCGA-MF-A522	C
TCGA_TCGA-58-A46K	C
TCGA_TCGA-64-5775	C
TCGA_TCGA-44-7659	B
TCGA_TCGA-55-A4DG	B
TCGA_TCGA-55-6985	B
TCGA_TCGA-86-8054	A
TCGA_TCGA-38-4629	A
TCGA_TCGA-78-7147	B
TCGA_TCGA-55-8092	A
TCGA_TCGA-75-6205	A
TCGA_TCGA-86-A456	B
TCGA_TCGA-18-3409	A
TCGA_TCGA-98-A53I	C
TCGA_TCGA-60-2710	A
TCGA_TCGA-56-7731	A
TCGA_TCGA-66-2757	A
TCGA_TCGA-63-A5MW	C
TCGA_TCGA-18-3408	C
TCGA_TCGA-63-A5MN	A
TCGA_TCGA-85-A4JB	C
TCGA_TCGA-55-8302	A
TCGA_TCGA-05-4384	B
TCGA_TCGA-55-8511	A
TCGA_TCGA-97-7941	B
TCGA_TCGA-62-8397	B
TCGA_TCGA-91-6830	A
TCGA_TCGA-44-3398	B
TCGA_TCGA-55-7913	A
TCGA_TCGA-55-1592	B
TCGA_TCGA-91-A4BD	B
TCGA_TCGA-78-7149	B
TCGA_TCGA-78-7535	B
TCGA_TCGA-49-6742	A
TCGA_TCGA-05-4249	B
TCGA_TCGA-64-1679	A
TCGA_TCGA-69-7760	A
TCGA_TCGA-05-4405	B
TCGA_TCGA-55-6987	A
TCGA_TCGA-92-8065	C
TCGA_TCGA-63-A5MP	A
TCGA_TCGA-39-5024	C
TCGA_TCGA-63-A5MM	C
TCGA_TCGA-34-2608	A
TCGA_TCGA-52-7811	A
TCGA_TCGA-94-8035	C
TCGA_TCGA-43-7657	C
TCGA_TCGA-85-8276	C
TCGA_TCGA-43-A56U	C
TCGA_TCGA-18-5595	C
TCGA_TCGA-66-2763	A
TCGA_TCGA-22-4595	C
TCGA_TCGA-21-5783	C
TCGA_TCGA-43-3920	C
TCGA_TCGA-51-4079	C
TCGA_TCGA-21-5784	A
TCGA_TCGA-LA-A446	C
TCGA_TCGA-34-5232	C
TCGA_TCGA-NC-A5HP	C
TCGA_TCGA-96-A4JL	A
TCGA_TCGA-18-3419	C
TCGA_TCGA-46-6025	C
TCGA_TCGA-58-A46N	C
TCGA_TCGA-68-8250	A
TCGA_TCGA-NC-A5HJ	A
TCGA_TCGA-56-8083	A
TCGA_TCGA-77-7138	C
TCGA_TCGA-33-4538	C
TCGA_TCGA-18-4086	C
TCGA_TCGA-66-2744	A
TCGA_TCGA-60-2713	C
TCGA_TCGA-60-2708	C
TCGA_TCGA-37-5819	A
TCGA_TCGA-NK-A5CX	C
TCGA_TCGA-85-8582	C
TCGA_TCGA-85-8352	C
TCGA_TCGA-66-2795	C
TCGA_TCGA-22-4607	C
TCGA_TCGA-66-2790	A
TCGA_TCGA-77-8150	C
TCGA_TCGA-43-6770	C
TCGA_TCGA-33-4583	C
TCGA_TCGA-66-2773	C
TCGA_TCGA-NC-A5HO	C
TCGA_TCGA-33-4566	C
TCGA_TCGA-56-8504	C
TCGA_TCGA-63-A5MG	A
TCGA_TCGA-77-8138	A
TCGA_TCGA-90-7766	C
TCGA_TCGA-39-5011	A
TCGA_TCGA-34-5234	A
TCGA_TCGA-33-AASD	C
TCGA_TCGA-85-8287	C
TCGA_TCGA-85-A4JC	C
TCGA_TCGA-56-A49D	A
TCGA_TCGA-56-8308	C
TCGA_TCGA-66-2727	C
TCGA_TCGA-85-7843	C
TCGA_TCGA-22-4601	C
TCGA_TCGA-56-A4BY	C
TCGA_TCGA-NK-A5D1	A
TCGA_TCGA-56-8503	C
TCGA_TCGA-05-5429	A
TCGA_TCGA-55-A48X	B
TCGA_TCGA-86-8673	A
TCGA_TCGA-86-8674	B
TCGA_TCGA-49-6744	B
TCGA_TCGA-44-5643	C
TCGA_TCGA-05-4382	A
TCGA_TCGA-49-AARQ	A
TCGA_TCGA-55-8094	A
TCGA_TCGA-MP-A4TC	A
TCGA_TCGA-49-AAR0	B
TCGA_TCGA-05-4427	A
TCGA_TCGA-75-6214	C
TCGA_TCGA-69-7763	B
TCGA_TCGA-86-8076	B
TCGA_TCGA-63-7022	C
TCGA_TCGA-66-2770	C
TCGA_TCGA-77-7338	C
TCGA_TCGA-66-2759	C
TCGA_TCGA-66-2756	A
TCGA_TCGA-56-A4ZJ	A
TCGA_TCGA-34-5929	C
TCGA_TCGA-85-A50Z	C
TCGA_TCGA-77-8144	C
TCGA_TCGA-33-4587	C
TCGA_TCGA-33-6737	A
TCGA_TCGA-18-3417	C
TCGA_TCGA-37-3783	C
TCGA_TCGA-56-1622	C
TCGA_TCGA-39-5035	C
TCGA_TCGA-XC-AA0X	A
TCGA_TCGA-22-0940	A
TCGA_TCGA-66-2758	C
TCGA_TCGA-77-A5G7	C
TCGA_TCGA-66-2742	C
TCGA_TCGA-77-6842	C
TCGA_TCGA-77-A5GH	C
TCGA_TCGA-22-1002	A
TCGA_TCGA-21-1072	C
TCGA_TCGA-77-8140	A
TCGA_TCGA-77-8154	C
TCGA_TCGA-56-7221	C
TCGA_TCGA-60-2709	A
TCGA_TCGA-22-0944	C
TCGA_TCGA-34-5236	C
TCGA_TCGA-60-2722	C
TCGA_TCGA-77-7142	A
TCGA_TCGA-77-A5G6	C
TCGA_TCGA-85-8354	C
TCGA_TCGA-85-A5B5	C
TCGA_TCGA-33-A5GW	C
TCGA_TCGA-68-7756	A
TCGA_TCGA-56-7823	C
TCGA_TCGA-22-5482	C
TCGA_TCGA-56-7582	C
TCGA_TCGA-21-1071	C
TCGA_TCGA-77-7139	C
TCGA_TCGA-66-2786	A
TCGA_TCGA-66-2755	C
TCGA_TCGA-58-8392	C
TCGA_TCGA-NC-A5HK	C
TCGA_TCGA-22-1000	A
TCGA_TCGA-60-2714	A
TCGA_TCGA-96-A4JK	C
TCGA_TCGA-22-4594	A
TCGA_TCGA-NC-A5HI	C
TCGA_TCGA-O2-A52W	C
TCGA_TCGA-62-A46V	B
TCGA_TCGA-55-A48Y	A
TCGA_TCGA-71-6725	B
TCGA_TCGA-55-6642	B
TCGA_TCGA-78-7220	A
TCGA_TCGA-L9-A8F4	A
TCGA_TCGA-35-5375	A
TCGA_TCGA-50-5939	A
TCGA_TCGA-55-8510	B
TCGA_TCGA-38-6178	B
TCGA_TCGA-MN-A4N4	A
TCGA_TCGA-44-7662	A
TCGA_TCGA-MP-A4T4	A
TCGA_TCGA-95-A4VP	B
TCGA_TCGA-55-8206	B
TCGA_TCGA-86-8585	A
TCGA_TCGA-95-7562	A
TCGA_TCGA-05-4426	A
TCGA_TCGA-55-8508	A
TCGA_TCGA-99-8025	B
TCGA_TCGA-44-7672	A
TCGA_TCGA-NJ-A4YG	B
TCGA_TCGA-44-8117	B
TCGA_TCGA-62-A46O	C
TCGA_TCGA-93-A4JO	B
TCGA_TCGA-77-8139	C
TCGA_TCGA-60-2707	A
TCGA_TCGA-90-A4ED	C
TCGA_TCGA-22-4605	A
TCGA_TCGA-52-7809	A
TCGA_TCGA-96-7545	A
TCGA_TCGA-66-2787	C
TCGA_TCGA-77-A5G1	A
TCGA_TCGA-77-A5GA	C
TCGA_TCGA-94-7557	C
TCGA_TCGA-L3-A4E7	A
TCGA_TCGA-63-6202	A
TCGA_TCGA-77-7465	C
TCGA_TCGA-60-2720	A
TCGA_TCGA-63-A5MT	C
TCGA_TCGA-51-4081	C
TCGA_TCGA-92-7340	C
TCGA_TCGA-67-3774	B
TCGA_TCGA-86-8358	A
TCGA_TCGA-62-8394	A
TCGA_TCGA-MP-A4T6	B
TCGA_TCGA-55-8514	B
TCGA_TCGA-64-1681	B
TCGA_TCGA-50-5944	B
TCGA_TCGA-44-A47B	B
TCGA_TCGA-L4-A4E6	B
TCGA_TCGA-49-AARR	B
TCGA_TCGA-49-4507	C
TCGA_TCGA-75-7027	A
TCGA_TCGA-38-4625	A
TCGA_TCGA-44-8120	B
TCGA_TCGA-44-6776	B
TCGA_TCGA-62-8402	A
TCGA_TCGA-75-5125	A
TCGA_TCGA-64-1678	A
TCGA_TCGA-97-7554	B
TCGA_TCGA-78-7167	B
TCGA_TCGA-50-6595	C
TCGA_TCGA-64-1677	A
TCGA_TCGA-97-A4M6	B
TCGA_TCGA-97-8547	B
TCGA_TCGA-62-A470	B
TCGA_TCGA-85-A4PA	A
TCGA_TCGA-63-7020	A
TCGA_TCGA-22-5491	C
TCGA_TCGA-51-4080	C
TCGA_TCGA-77-8145	C
TCGA_TCGA-43-6771	C
TCGA_TCGA-85-7710	C
TCGA_TCGA-60-2706	A
TCGA_TCGA-56-A4ZK	C
TCGA_TCGA-43-8116	C
TCGA_TCGA-92-7341	C
TCGA_TCGA-NC-A5HE	C
TCGA_TCGA-18-4083	C
TCGA_TCGA-85-7697	C
TCGA_TCGA-56-A4BX	C
TCGA_TCGA-43-7656	C
TCGA_TCGA-63-A5MJ	C
TCGA_TCGA-18-3414	C
TCGA_TCGA-66-2788	C
TCGA_TCGA-37-3789	C
TCGA_TCGA-33-4533	C
TCGA_TCGA-60-2696	C
TCGA_TCGA-34-7107	C
TCGA_TCGA-85-7699	C
TCGA_TCGA-39-5022	A
TCGA_TCGA-96-8170	A
TCGA_TCGA-43-6647	C
TCGA_TCGA-39-5027	C
TCGA_TCGA-85-8351	A
TCGA_TCGA-56-5898	A
TCGA_TCGA-21-5786	C
TCGA_TCGA-33-4547	A
TCGA_TCGA-60-2695	A
TCGA_TCGA-90-7964	A
TCGA_TCGA-66-2785	C
TCGA_TCGA-62-8395	B
TCGA_TCGA-55-7727	B
TCGA_TCGA-73-4675	B
TCGA_TCGA-38-4628	B
TCGA_TCGA-O1-A52J	B
TCGA_TCGA-05-4396	B
TCGA_TCGA-44-7660	C
TCGA_TCGA-86-8279	B
TCGA_TCGA-97-7937	B
TCGA_TCGA-05-5420	A
TCGA_TCGA-78-7542	A
TCGA_TCGA-67-3771	A
TCGA_TCGA-38-7271	B
TCGA_TCGA-78-7163	B
TCGA_TCGA-73-4658	B
TCGA_TCGA-33-4586	C
TCGA_TCGA-18-3412	C
TCGA_TCGA-O2-A52Q	C
TCGA_TCGA-33-4589	C
TCGA_TCGA-56-7730	C
TCGA_TCGA-18-5592	C
TCGA_TCGA-18-3406	C
TCGA_TCGA-97-8171	B
TCGA_TCGA-44-6148	B
TCGA_TCGA-MP-A4T7	B
TCGA_TCGA-49-4514	A
TCGA_TCGA-55-8621	B
TCGA_TCGA-55-8614	A
TCGA_TCGA-71-8520	B
TCGA_TCGA-69-7978	A
TCGA_TCGA-L9-A443	B
TCGA_TCGA-55-7573	B
TCGA_TCGA-78-7154	A
TCGA_TCGA-44-3918	A
TCGA_TCGA-S2-AA1A	B
TCGA_TCGA-05-5423	B
TCGA_TCGA-50-6591	A
TCGA_TCGA-49-4505	B
TCGA_TCGA-97-8552	B
TCGA_TCGA-MP-A4TJ	B
TCGA_TCGA-73-4670	A
TCGA_TCGA-55-A493	C
TCGA_TCGA-66-2793	C
TCGA_TCGA-NC-A5HM	C
TCGA_TCGA-63-A5ML	C
TCGA_TCGA-77-A5GB	C
TCGA_TCGA-33-6738	A
TCGA_TCGA-68-A59I	C
TCGA_TCGA-85-8048	A
TCGA_TCGA-66-2771	A
TCGA_TCGA-94-A5I4	C
TCGA_TCGA-85-6175	A
TCGA_TCGA-22-4599	C
TCGA_TCGA-77-A5G3	C
TCGA_TCGA-43-5668	A
TCGA_TCGA-63-7021	C
TCGA_TCGA-37-4132	C
TCGA_TCGA-85-A4QQ	C
TCGA_TCGA-49-6745	A
TCGA_TCGA-38-4631	C
TCGA_TCGA-38-4626	B
TCGA_TCGA-55-7227	B
TCGA_TCGA-55-A57B	B
TCGA_TCGA-69-7979	A
TCGA_TCGA-44-A4SS	A
TCGA_TCGA-05-4424	B
TCGA_TCGA-MN-A4N5	A
TCGA_TCGA-99-8028	B
TCGA_TCGA-75-5146	B
TCGA_TCGA-55-1596	A
TCGA_TCGA-55-7910	A
TCGA_TCGA-80-5611	A
TCGA_TCGA-91-6828	B
TCGA_TCGA-69-7761	A
TCGA_TCGA-91-6849	B
TCGA_TCGA-MP-A4TH	B
TCGA_TCGA-44-7669	A
TCGA_TCGA-73-7499	A
TCGA_TCGA-55-8505	A
TCGA_TCGA-86-8671	B
TCGA_TCGA-95-7948	B
TCGA_TCGA-95-7043	A
TCGA_TCGA-50-5044	A
TCGA_TCGA-J2-A4AG	B
TCGA_TCGA-86-7955	A
TCGA_TCGA-21-5782	C
TCGA_TCGA-94-A5I6	C
TCGA_TCGA-34-2596	C
TCGA_TCGA-79-5596	C
TCGA_TCGA-46-3765	C
TCGA_TCGA-22-5478	A
TCGA_TCGA-94-7943	A
TCGA_TCGA-34-8455	C
TCGA_TCGA-22-A5C4	A
TCGA_TCGA-34-8454	C
TCGA_TCGA-39-5039	A
TCGA_TCGA-22-1012	C
TCGA_TCGA-94-7033	C
TCGA_TCGA-62-A472	A
TCGA_TCGA-MP-A4SV	A
TCGA_TCGA-49-AARN	B
TCGA_TCGA-50-5072	A
TCGA_TCGA-55-5899	A
TCGA_TCGA-97-A4LX	B
TCGA_TCGA-L9-A444	B
TCGA_TCGA-55-8615	B
TCGA_TCGA-50-7109	B
TCGA_TCGA-91-7771	B
TCGA_TCGA-97-A4M1	B
TCGA_TCGA-44-5644	A
TCGA_TCGA-78-7536	A
TCGA_TCGA-MP-A4TI	A
TCGA_TCGA-05-4403	B
TCGA_TCGA-99-7458	B
TCGA_TCGA-64-5778	B
TCGA_TCGA-78-7145	A
TCGA_TCGA-NJ-A4YP	A
TCGA_TCGA-55-7283	B
TCGA_TCGA-55-8208	A
TCGA_TCGA-56-8625	C
TCGA_TCGA-66-2789	A
TCGA_TCGA-78-7537	B
TCGA_TCGA-78-7166	A
TCGA_TCGA-55-7995	A
TCGA_TCGA-85-7696	C
TCGA_TCGA-58-8390	C
TCGA_TCGA-68-8251	C
TCGA_TCGA-NC-A5HR	C
TCGA_TCGA-85-A511	C
TCGA_TCGA-92-8064	C
TCGA_TCGA-33-AAS8	C
TCGA_TCGA-33-A4WN	C
TCGA_TCGA-NC-A5HQ	C
TCGA_TCGA-60-2715	A
TCGA_TCGA-56-6545	A
TCGA_TCGA-34-5928	C
TCGA_TCGA-56-A62T	C
TCGA_TCGA-63-A5M9	C
TCGA_TCGA-18-3407	A
TCGA_TCGA-56-7223	C
TCGA_TCGA-98-8020	C
TCGA_TCGA-98-A53A	C
TCGA_TCGA-66-2800	A
TCGA_TCGA-85-6798	C
TCGA_TCGA-98-7454	A
TCGA_TCGA-56-A5DR	C
TCGA_TCGA-34-5239	C
TCGA_TCGA-43-3394	C
TCGA_TCGA-37-4135	C
TCGA_TCGA-33-AASL	C
TCGA_TCGA-63-A5MB	C
TCGA_TCGA-60-2697	B
TCGA_TCGA-34-5241	C
TCGA_TCGA-77-8156	C
TCGA_TCGA-21-A5DI	C
TCGA_TCGA-39-5019	A
TCGA_TCGA-77-6844	C
TCGA_TCGA-70-6722	C
TCGA_TCGA-39-5030	C
TCGA_TCGA-56-8626	A
TCGA_TCGA-21-1081	C
TCGA_TCGA-18-3421	A
TCGA_TCGA-77-A5FZ	B
TCGA_TCGA-85-8288	C
TCGA_TCGA-63-A5MH	C
TCGA_TCGA-NC-A5HH	C
TCGA_TCGA-85-8481	C
TCGA_TCGA-66-2754	A
TCGA_TCGA-18-3411	C
TCGA_TCGA-77-6843	C
TCGA_TCGA-39-5031	A
TCGA_TCGA-66-2766	C
TCGA_TCGA-63-A5MY	C
TCGA_TCGA-39-5021	C
TCGA_TCGA-85-7844	C
TCGA_TCGA-39-5034	A
TCGA_TCGA-63-A5MI	C
TCGA_TCGA-22-1005	B
TCGA_TCGA-21-1083	C
TCGA_TCGA-43-5670	C
TCGA_TCGA-85-8072	A
TCGA_TCGA-60-2726	C
TCGA_TCGA-63-5131	A
TCGA_TCGA-43-8115	C
TCGA_TCGA-98-A53D	B
TCGA_TCGA-22-5473	C
TCGA_TCGA-6A-AB49	C
TCGA_TCGA-49-4494	A
TCGA_TCGA-49-4501	B
TCGA_TCGA-91-6847	C
TCGA_TCGA-75-5126	A
TCGA_TCGA-86-A4JF	B
TCGA_TCGA-49-AAR2	B
TCGA_TCGA-75-6211	A
TCGA_TCGA-NC-A5HG	C
TCGA_TCGA-66-2777	A
TCGA_TCGA-66-2780	C
TCGA_TCGA-66-2791	C
TCGA_TCGA-63-A5MS	A
TCGA_TCGA-85-8664	C
TCGA_TCGA-43-A475	C
TCGA_TCGA-46-6026	C
TCGA_TCGA-58-8393	A
TCGA_TCGA-90-7767	C
TCGA_TCGA-18-3415	C
TCGA_TCGA-98-A53B	A
TCGA_TCGA-90-A59Q	C
TCGA_TCGA-56-6546	A
TCGA_TCGA-60-2724	C
TCGA_TCGA-68-7757	A
TCGA_TCGA-NK-A7XE	C
TCGA_TCGA-46-3769	C
TCGA_TCGA-22-4596	A
TCGA_TCGA-78-7159	B
TCGA_TCGA-55-6971	B
TCGA_TCGA-50-5933	C
TCGA_TCGA-95-A4VK	B
TCGA_TCGA-64-5779	A
TCGA_TCGA-05-4410	B
TCGA_TCGA-44-A47G	B
TCGA_TCGA-97-8179	B
TCGA_TCGA-78-7155	C
TCGA_TCGA-85-8580	A
TCGA_TCGA-85-8049	C
TCGA_TCGA-85-8479	C
TCGA_TCGA-77-7463	C
TCGA_TCGA-96-8169	A
TCGA_TCGA-NC-A5HF	C
TCGA_TCGA-77-8153	C
TCGA_TCGA-94-A4VJ	C
TCGA_TCGA-77-7140	C
TCGA_TCGA-56-8201	C
TCGA_TCGA-NC-A5HT	C
TCGA_TCGA-33-4532	C
TCGA_TCGA-O2-A5IB	C
TCGA_TCGA-43-2576	A
TCGA_TCGA-34-8456	C
TCGA_TCGA-60-2698	A
TCGA_TCGA-60-2703	C
TCGA_TCGA-37-4141	A
TCGA_TCGA-39-5016	C
TCGA_TCGA-46-3767	A
TCGA_TCGA-85-8584	A
TCGA_TCGA-18-4721	C
TCGA_TCGA-43-2581	A
TCGA_TCGA-66-2783	C
TCGA_TCGA-60-2711	C
TCGA_TCGA-22-5472	A
TCGA_TCGA-L3-A524	C
TCGA_TCGA-90-7769	C
TCGA_TCGA-75-6206	B
TCGA_TCGA-05-4418	A
TCGA_TCGA-44-2661	B
TCGA_TCGA-80-5608	B
TCGA_TCGA-55-6984	A
TCGA_TCGA-75-7031	B
TCGA_TCGA-99-8032	B
TCGA_TCGA-55-8512	B
TCGA_TCGA-97-A4M2	B
TCGA_TCGA-50-6673	B
TCGA_TCGA-67-3772	B
TCGA_TCGA-86-7954	B
TCGA_TCGA-L9-A743	B
TCGA_TCGA-05-4433	B
TCGA_TCGA-91-A4BC	A
TCGA_TCGA-91-6829	A
TCGA_TCGA-44-6779	C
TCGA_TCGA-05-4432	B
TCGA_TCGA-05-4398	A
TCGA_TCGA-L4-A4E5	A
TCGA_TCGA-53-7624	C
TCGA_TCGA-55-6968	C
TCGA_TCGA-93-A4JP	B
TCGA_TCGA-44-2655	B
TCGA_TCGA-55-1594	A
TCGA_TCGA-50-5941	B
TCGA_TCGA-49-6767	C
TCGA_TCGA-75-5122	A
TCGA_TCGA-78-7539	B
TCGA_TCGA-55-7726	C
TCGA_TCGA-78-7162	B
TCGA_TCGA-55-6979	A
TCGA_TCGA-86-8669	B
TCGA_TCGA-75-6212	B
TCGA_TCGA-44-3396	A
TCGA_TCGA-50-8457	B
TCGA_TCGA-49-AARE	A
TCGA_TCGA-49-4487	A
TCGA_TCGA-44-6774	A
TCGA_TCGA-L9-A5IP	C
TCGA_TCGA-69-8253	B
TCGA_TCGA-L9-A7SV	A
TCGA_TCGA-97-8172	B
TCGA_TCGA-86-A4P7	B
TCGA_TCGA-55-7574	B
TCGA_TCGA-NJ-A4YI	B
TCGA_TCGA-55-8620	A
TCGA_TCGA-55-7728	B
TCGA_TCGA-90-6837	C
TCGA_TCGA-85-A50M	A
TCGA_TCGA-77-A5G8	C
TCGA_TCGA-22-5480	A
TCGA_TCGA-43-A56V	C
TCGA_TCGA-56-7822	C
TCGA_TCGA-68-7755	C
TCGA_TCGA-21-1070	C
TCGA_TCGA-52-7812	A
TCGA_TCGA-39-5028	A
TCGA_TCGA-69-7973	B
TCGA_TCGA-50-5932	B
TCGA_TCGA-05-4430	B
TCGA_TCGA-49-4486	B
TCGA_TCGA-78-8662	A
TCGA_TCGA-95-8039	B
TCGA_TCGA-MP-A4TA	A
TCGA_TCGA-55-7284	B
TCGA_TCGA-69-7764	B
TCGA_TCGA-44-A4SU	B
TCGA_TCGA-49-4506	C
TCGA_TCGA-78-7161	B
TCGA_TCGA-49-AAQV	B
TCGA_TCGA-62-A46P	B
TCGA_TCGA-49-6761	A
TCGA_TCGA-44-3919	B
TCGA_TCGA-69-7980	B
TCGA_TCGA-93-7348	B
TCGA_TCGA-75-7030	B
TCGA_TCGA-86-8074	A
TCGA_TCGA-37-4130	C
TCGA_TCGA-22-5471	C
TCGA_TCGA-21-1077	C
TCGA_TCGA-18-3416	C
TCGA_TCGA-77-8133	C
TCGA_TCGA-85-8350	A
TCGA_TCGA-77-7337	C
TCGA_TCGA-39-5037	C
TCGA_TCGA-22-1017	A
TCGA_TCGA-22-5492	A
TCGA_TCGA-O2-A52N	C
TCGA_TCGA-78-7158	B
TCGA_TCGA-05-5425	A
TCGA_TCGA-91-6831	A
TCGA_TCGA-97-8175	A
TCGA_TCGA-86-8672	A
TCGA_TCGA-50-6594	A
TCGA_TCGA-86-7714	B
TCGA_TCGA-86-6562	B
TCGA_TCGA-55-8090	B
TCGA_TCGA-55-7911	A
TCGA_TCGA-55-8507	B
TCGA_TCGA-93-8067	A
TCGA_TCGA-97-7553	B
TCGA_TCGA-55-8205	A
TCGA_TCGA-05-4390	A
TCGA_TCGA-86-8668	B
TCGA_TCGA-62-8398	A
TCGA_TCGA-55-8513	B
TCGA_TCGA-83-5908	A
TCGA_TCGA-05-4422	B
TCGA_TCGA-50-5045	B
TCGA_TCGA-91-6836	A
TCGA_TCGA-55-6975	C
TCGA_TCGA-55-A491	A
TCGA_TCGA-93-7347	B
TCGA_TCGA-MP-A4T9	B
TCGA_TCGA-49-AAR9	C
TCGA_TCGA-75-6203	B
TCGA_TCGA-55-8091	B
TCGA_TCGA-97-7547	B
TCGA_TCGA-05-4417	B
TCGA_TCGA-62-A46R	B
TCGA_TCGA-49-4490	B
TCGA_TCGA-05-4395	C
TCGA_TCGA-62-A46Y	B
TCGA_TCGA-97-A4M7	B
TCGA_TCGA-22-4609	A
TCGA_TCGA-34-5231	C
TCGA_TCGA-56-8623	B
TCGA_TCGA-98-A53C	B
TCGA_TCGA-56-8624	A
TCGA_TCGA-68-A59J	A
TCGA_TCGA-85-7950	C
GSE50081_GSM1213669	C
GSE50081_GSM1213670	A
GSE50081_GSM1213671	B
GSE50081_GSM1213672	A
GSE50081_GSM1213673	C
GSE50081_GSM1213674	C
GSE50081_GSM1213675	C
GSE50081_GSM1213676	A
GSE50081_GSM1213677	C
GSE50081_GSM1213678	A
GSE50081_GSM1213679	B
GSE50081_GSM1213680	A
GSE50081_GSM1213681	A
GSE50081_GSM1213682	A
GSE50081_GSM1213683	B
GSE50081_GSM1213684	C
GSE50081_GSM1213685	B
GSE50081_GSM1213686	A
GSE50081_GSM1213687	B
GSE50081_GSM1213688	B
GSE50081_GSM1213689	B
GSE50081_GSM1213690	B
GSE50081_GSM1213691	A
GSE50081_GSM1213692	B
GSE50081_GSM1213693	A
GSE50081_GSM1213694	A
GSE50081_GSM1213695	C
GSE50081_GSM1213696	B
GSE50081_GSM1213697	B
GSE50081_GSM1213698	C
GSE50081_GSM1213699	B
GSE50081_GSM1213700	A
GSE50081_GSM1213701	A
GSE50081_GSM1213702	A
GSE50081_GSM1213703	B
GSE50081_GSM1213704	B
GSE50081_GSM1213705	C
GSE50081_GSM1213706	C
GSE50081_GSM1213707	A
GSE50081_GSM1213708	C
GSE50081_GSM1213709	C
GSE50081_GSM1213710	C
GSE50081_GSM1213711	C
GSE50081_GSM1213712	C
GSE50081_GSM1213713	C
GSE50081_GSM1213714	C
GSE50081_GSM1213715	C
GSE50081_GSM1213716	C
GSE50081_GSM1213717	A
GSE50081_GSM1213718	C
GSE50081_GSM1213719	A
GSE50081_GSM1213720	B
GSE50081_GSM1213721	C
GSE50081_GSM1213722	C
GSE50081_GSM1213723	A
GSE50081_GSM1213724	B
GSE50081_GSM1213725	A
GSE50081_GSM1213726	B
GSE50081_GSM1213727	A
GSE50081_GSM1213728	B
GSE50081_GSM1213729	C
GSE50081_GSM1213730	A
GSE50081_GSM1213731	C
GSE50081_GSM1213732	C
GSE50081_GSM1213733	A
GSE50081_GSM1213734	A
GSE50081_GSM1213735	C
GSE50081_GSM1213736	C
GSE50081_GSM1213737	A
GSE50081_GSM1213738	B
GSE50081_GSM1213739	A
GSE50081_GSM1213740	B
GSE50081_GSM1213741	B
GSE50081_GSM1213742	A
GSE50081_GSM1213743	B
GSE50081_GSM1213744	C
GSE50081_GSM1213745	A
GSE50081_GSM1213746	B
GSE50081_GSM1213747	B
GSE50081_GSM1213748	A
GSE50081_GSM1213749	A
GSE50081_GSM1213750	A
GSE50081_GSM1213751	B
GSE50081_GSM1213752	B
GSE50081_GSM1213753	B
GSE50081_GSM1213754	A
GSE50081_GSM1213755	C
GSE50081_GSM1213756	B
GSE50081_GSM1213757	A
GSE50081_GSM1213758	B
GSE50081_GSM1213759	A
GSE50081_GSM1213760	A
GSE50081_GSM1213761	B
GSE50081_GSM1213762	A
GSE50081_GSM1213763	A
GSE50081_GSM1213764	A
GSE50081_GSM1213765	C
GSE50081_GSM1213766	C
GSE50081_GSM1213767	A
GSE50081_GSM1213768	A
GSE50081_GSM1213769	B
GSE50081_GSM1213770	A
GSE50081_GSM1213771	C
GSE50081_GSM1213772	A
GSE50081_GSM1213773	B
GSE50081_GSM1213774	C
GSE50081_GSM1213775	A
GSE50081_GSM1213776	A
GSE50081_GSM1213777	A
GSE50081_GSM1213778	C
GSE50081_GSM1213779	B
GSE50081_GSM1213780	B
GSE50081_GSM1213781	A
GSE50081_GSM1213782	B
GSE50081_GSM1213783	A
GSE50081_GSM1213784	B
GSE50081_GSM1213785	A
GSE50081_GSM1213786	A
GSE50081_GSM1213787	A
GSE50081_GSM1213788	A
GSE50081_GSM1213789	C
GSE50081_GSM1213790	A
GSE50081_GSM1213791	A
GSE50081_GSM1213792	B
GSE50081_GSM1213793	C
GSE50081_GSM1213794	B
GSE50081_GSM1213795	B
GSE50081_GSM1213796	C
GSE50081_GSM1213797	B
GSE50081_GSM1213798	B
GSE50081_GSM1213799	A
GSE50081_GSM1213800	A
GSE50081_GSM1213801	C
GSE50081_GSM1213802	C
GSE50081_GSM1213803	A
GSE50081_GSM1213804	A
GSE50081_GSM1213805	C
GSE50081_GSM1213806	C
GSE50081_GSM1213807	A
GSE50081_GSM1213808	B
GSE50081_GSM1213809	B
GSE50081_GSM1213810	B
GSE50081_GSM1213811	A
GSE50081_GSM1213812	C
GSE50081_GSM1213813	C
GSE50081_GSM1213814	A
GSE50081_GSM1213815	C
GSE50081_GSM1213816	A
GSE50081_GSM1213817	A
GSE50081_GSM1213818	B
GSE50081_GSM1213819	C
GSE50081_GSM1213820	A
GSE50081_GSM1213821	A
GSE50081_GSM1213822	A
GSE50081_GSM1213823	C
GSE50081_GSM1213824	A
GSE50081_GSM1213825	B
GSE50081_GSM1213826	A
GSE50081_GSM1213827	A
GSE50081_GSM1213828	A
GSE50081_GSM1213829	C
GSE50081_GSM1213830	C
GSE50081_GSM1213831	B
GSE50081_GSM1213832	C
GSE50081_GSM1213833	A
GSE50081_GSM1213834	A
GSE50081_GSM1213835	C
GSE50081_GSM1213836	B
GSE50081_GSM1213837	C
GSE50081_GSM1213838	B
GSE50081_GSM1213839	C
GSE50081_GSM1213840	C
GSE50081_GSM1213841	C
GSE50081_GSM1213842	A
GSE50081_GSM1213843	C
GSE50081_GSM1213844	A
GSE50081_GSM1213845	A
GSE50081_GSM1213846	A
GSE50081_GSM1213847	B
GSE50081_GSM1213848	C
GSE50081_GSM1213849	A

## Sheet: Sheet9
id	TCGA_TCGA-75-6207	TCGA_TCGA-78-7160	TCGA_TCGA-49-6743	TCGA_TCGA-05-4425	TCGA_TCGA-78-7143	TCGA_TCGA-55-8087	TCGA_TCGA-55-6986	TCGA_TCGA-46-3766	TCGA_TCGA-35-4123	TCGA_TCGA-55-7576	TCGA_TCGA-64-5781	TCGA_TCGA-L9-A50W	TCGA_TCGA-97-A4M5	TCGA_TCGA-35-4122	TCGA_TCGA-55-A48Z	TCGA_TCGA-86-6851	TCGA_TCGA-NJ-A4YF	TCGA_TCGA-05-4389	TCGA_TCGA-NJ-A4YQ	TCGA_TCGA-55-6981	TCGA_TCGA-97-7546	TCGA_TCGA-MN-A4N1	TCGA_TCGA-62-A471	TCGA_TCGA-55-7570	TCGA_TCGA-44-3917	TCGA_TCGA-55-A4DF	TCGA_TCGA-50-5946	TCGA_TCGA-78-8648	TCGA_TCGA-67-3770	TCGA_TCGA-50-5936	TCGA_TCGA-67-6216	TCGA_TCGA-69-7974	TCGA_TCGA-86-8281	TCGA_TCGA-44-2662	TCGA_TCGA-93-A4JQ	TCGA_TCGA-55-8207	TCGA_TCGA-97-8176	TCGA_TCGA-86-8280	TCGA_TCGA-MP-A4T8	TCGA_TCGA-55-A492	TCGA_TCGA-J2-8192	TCGA_TCGA-50-8460	TCGA_TCGA-80-5607	TCGA_TCGA-NJ-A55A	TCGA_TCGA-55-8097	TCGA_TCGA-44-6147	TCGA_TCGA-55-A490	TCGA_TCGA-86-7711	TCGA_TCGA-MP-A4TK
MCM2	6.50999	4.69981	7.13055	5.77617	6.95563	4.30159	4.93743	4.87308	5.53816	5.67701	4.77971	4.91358	4.30393	5.74559	5.53177	5.73448	4.87255	6.45007	5.06192	5.65906	5.38867	5.34026	5.84467	7.04304	4.15485	6.52543	7.15417	5.40884	4.13874	5.79163	5.37905	5.25604	4.00914	5.88204	5.60843	4.43717	6.3064	5.04027	4.58152	2.93608	4.67156	4.20636	5.75793	5.1135	4.68003	4.7565	6.02531	6.02979	4.67542
CTSV	4.11138	1.77892	3.38634	3.37065	3.74898	1.08371	1.77686	4.5634	2.54009	3.34569	3.42545	1.77656	1.83582	2.1243	3.1068	2.68866	2.32597	3.07626	4.36585	4.42826	1.49485	2.79941	3.77294	5.26231	1.27696	4.73437	4.70453	1.9443	1.63357	4.26991	1.71693	2.67274	1.28623	4.10965	3.73915	2.14777	2.65186	1.67986	1.95903	1.64163	2.77473	1.23828	2.13588	2.04445	1.01215	1.65085	3.30283	5.70676	4.19346
E2F7	3.18434	1.35519	2.84007	2.1361	3.05416	1.02765	1.13807	2.14661	2.41027	2.0407	1.34282	1.19988	1.21866	1.56427	2.42952	1.86174	0.641022	1.40905	2.57373	1.12336	2.1277	2.10421	2.1754	3.0688	1.5412	4.45728	3.78493	2.25341	0.716474	2.20207	1.4134	1.85592	0.775733	2.63101	2.99018	0.838777	2.81141	1.24658	1.29656	0.543538	1.61171	0.885864	1.9075	1.72939	0.927358	1.83367	0.752711	1.60536	2.66186
TPX2	6.78026	5.37981	7.38123	5.50823	6.81822	2.72515	4.39095	4.39652	5.77281	6.56653	5.75415	3.80259	4.17323	5.65324	5.82048	5.36258	5.07913	5.87281	5.18277	5.62418	4.65147	6.10803	6.51196	7.53409	5.41729	7.10163	7.29069	5.27292	3.29572	6.6865	4.69238	6.46079	3.29424	6.51179	6.06767	3.232	6.45596	4.53609	5.60354	2.51762	4.29823	3.4544	5.7583	3.68187	3.41392	4.12288	5.82297	6.56763	6.18125
RAD54L	4.7469	2.21513	4.37858	3.07247	3.96361	1.42153	1.83975	1.74942	3.05394	3.05428	2.66011	2.25228	2.2741	3.37318	3.2464	3.27567	3.25215	3.38037	2.46977	2.89463	2.27276	3.8094	4.85757	5.22574	3.236	5.28479	4.58396	2.92678	2.08531	2.72323	2.39165	3.45148	1.35721	4.32136	4.18293	1.35482	3.70745	3.24874	3.24842	0.893748	2.46309	2.05711	3.51672	2.02572	1.76242	1.96266	2.33166	3.37264	3.07873
KIF4A	5.41247	4.32842	6.06784	3.83303	4.8866	1.52453	2.76133	2.84089	4.11649	4.16617	3.59872	2.54073	3.17172	3.71893	4.66584	3.93846	3.52596	4.07412	3.70441	4.46002	3.36756	4.7341	5.21537	5.97065	3.4645	5.43882	5.73353	3.61833	2.17034	4.60173	2.86298	5.07356	1.88946	5.50362	4.52863	1.86798	4.91623	3.87947	4.47904	1.343	3.43881	2.34573	3.90282	1.86379	2.03156	2.57206	3.60341	4.92674	4.25118
BUB1B	4.37579	4.68872	5.71715	3.68704	4.36253	1.87189	3.38286	2.57867	3.55444	4.08782	4.03447	2.73032	3.11809	3.21843	3.81228	3.36528	3.39329	3.61396	3.83329	3.56084	2.82891	3.63089	5.26615	6.54571	4.35708	5.20805	5.78632	3.20465	1.8415	4.83737	3.27805	5.02644	2.39863	5.12131	3.75638	1.86457	4.66572	3.2696	3.99545	1.37416	3.00194	2.2753	4.50032	2.31578	2.24334	2.27298	3.22754	4.88145	4.36603
CDCA8	6.07305	4.63064	5.66923	4.68683	5.74018	3.53831	3.43757	3.79446	5.87179	5.50418	4.90418	3.52977	3.99894	5.60117	4.84666	4.69351	4.41438	5.52368	4.01725	5.40957	4.17683	5.76817	5.54779	6.66194	4.63957	6.79603	6.57744	4.14073	3.59471	4.42765	3.64819	5.35213	3.35693	5.11985	5.40659	2.93338	5.78904	4.49765	5.12715	2.43953	3.70398	3.64514	4.89196	3.00512	3.07863	3.00188	5.07837	5.26063	5.1253
CDCA5	6.2693	4.03671	5.28469	4.97643	5.15229	2.47259	3.5671	3.56372	4.97764	4.56344	4.53736	3.38273	3.41859	4.60414	4.70375	4.29417	4.8095	4.47205	4.39504	4.74898	3.34723	4.83249	5.84287	6.61309	4.09172	5.45033	6.02662	4.00936	2.70439	4.65361	3.60252	5.36029	2.47184	4.90524	4.8999	2.29916	5.60471	3.91417	4.55285	1.60253	3.37871	2.94497	4.68125	3.07785	2.812	2.80128	4.26711	5.46212	5.03638
CCNE1	5.63195	3.73859	5.70487	3.13945	5.12209	1.77609	3.43392	2.64278	4.26795	3.79489	3.76818	2.58768	2.93479	5.33227	5.32483	3.06848	3.26049	3.32163	3.28175	3.8556	2.63209	3.78329	4.76298	2.93923	2.54053	5.2902	4.79374	3.35385	1.88541	3.87135	3.04024	4.22905	2.12819	7.03005	3.76409	2.20652	4.49312	3.19995	3.26137	1.41024	2.47568	2.71091	3.69256	1.76508	2.22955	2.45432	2.75405	4.47912	2.74013
PRC1	4.84331	4.98062	5.58945	5.1489	5.26152	3.04726	3.69532	4.22412	3.74642	4.78677	5.22992	3.57172	3.8625	3.74049	4.75351	4.54753	4.13122	5.1025	5.10465	3.85841	3.65128	4.73326	5.72036	6.4413	4.59424	5.91899	5.98486	3.89064	2.61433	5.54963	3.90594	5.65362	3.09803	4.89341	4.39026	3.05229	5.30201	3.9632	4.42578	2.33878	3.82092	2.8616	5.13919	3.31185	3.21025	3.07909	4.36269	5.60448	5.27924
TTK	3.86101	3.43785	4.51292	2.60047	4.11018	1.35912	1.87463	2.6461	3.94294	4.29824	2.91729	1.30688	1.69561	3.90202	3.64595	3.01567	2.13733	3.38037	2.22936	2.69507	2.6547	2.48305	4.13454	5.15717	3.87113	4.49055	4.34808	2.10939	1.82905	3.02013	1.9514	3.00919	1.2145	4.54071	3.38157	1.15056	3.25542	2.18849	3.14984	0.966197	1.77936	1.92683	2.62298	1.42598	1.727	2.1656	2.33869	3.94914	3.67714
MELK	4.8006	4.47171	5.75413	4.02098	5.16143	1.68865	2.98672	3.05756	5.31153	4.04188	3.8629	2.33404	3.25911	5.24307	5.1293	4.06848	3.93204	5.24679	3.64684	4.45259	3.54644	4.73102	4.74338	5.8794	4.76314	6.96714	4.66546	3.99472	2.39108	4.08833	3.45293	4.75588	2.21626	5.10931	4.77406	1.74188	4.11581	3.63263	4.44588	1.49655	3.14995	2.43141	4.69074	2.64729	1.89921	3.20029	3.4535	4.27734	3.77739
CENPW	5.41504	4.68732	6.33345	4.66405	5.44136	3.43817	3.57806	5.00025	6.19408	4.9458	5.41629	3.49408	3.94456	6.29498	5.58986	4.52608	4.06305	6.12387	5.13645	4.8213	3.868	5.00709	7.16985	7.04597	3.98773	6.19498	5.43311	4.44679	4.3643	5.74154	3.90346	4.79752	3.00983	6.11412	5.54888	3.73861	5.31306	4.54428	4.94478	3.9001	4.13289	4.09818	4.56109	3.6739	3.28573	3.48027	4.1934	4.73046	4.93641
CDC45	4.35412	3.77656	5.76206	4.07939	4.34992	1.86428	2.65063	2.75389	4.30319	3.37192	3.92365	2.97127	3.14677	3.43796	3.83232	3.21245	3.6424	4.18074	3.13364	4.23719	1.81162	4.68602	5.6745	5.64945	3.22535	4.79824	5.19583	2.74617	2.51925	3.67512	3.30519	4.57687	2.10035	4.37383	3.82348	1.90455	4.91713	3.93482	4.8398	1.79575	2.62315	2.58905	4.27919	2.52538	2.66932	2.33866	5.58927	4.41044	3.30888
CDC20	6.88129	5.15181	7.11236	5.74499	6.0096	2.95746	4.26936	4.4621	7.05943	6.1598	6.15585	4.36999	5.01533	6.67443	5.52434	5.40215	5.88521	6.25979	4.8985	5.91691	4.56104	7.14862	6.94896	7.67816	5.76245	7.59922	7.44268	5.15687	4.63144	5.45593	4.44406	6.2139	4.11684	5.47398	6.38275	2.84886	7.17074	5.39633	6.46813	2.94122	4.14085	4.3609	6.21583	3.74731	3.51953	3.6355	6.34598	6.26066	5.85909
KIF2C	5.23447	4.0976	4.97304	4.52118	5.40331	2.03229	2.95425	3.46988	5.15187	4.9551	4.94183	3.0473	3.27129	4.50508	4.58692	4.0994	4.18191	4.93272	4.30421	4.52767	3.70029	5.97698	5.97638	6.1809	5.36825	6.47775	6.68191	4.04671	2.75812	4.35971	3.23696	4.96569	2.47626	5.78785	4.96191	2.27635	5.72671	4.48325	5.10541	1.73027	3.58531	2.82379	4.55385	2.77306	2.58592	2.6994	4.90344	5.20308	5.01302
NUSAP1	4.62754	5.78634	7.0828	5.66919	6.16872	3.12168	4.41429	4.21784	5.83393	5.53186	5.38907	4.11586	4.22294	4.77789	5.46234	4.86543	4.39233	5.33084	4.99977	4.22129	4.70631	5.30249	6.402	6.56168	5.15676	6.62891	6.81281	4.59426	3.7052	6.03585	4.87902	6.28981	3.57727	5.67543	5.03385	3.41054	5.88512	4.78208	4.75909	2.59636	4.47117	3.72218	5.98671	3.88437	3.66872	3.97935	5.67335	5.74711	5.59159
FOXM1	6.53301	4.65605	5.60559	4.09975	5.64337	1.89841	2.8096	3.15061	4.66897	5.30447	4.38692	3.8732	3.59495	4.67127	4.46521	5.51052	4.54327	5.26242	3.81548	5.06544	2.9934	5.54989	6.3983	6.63964	3.73288	6.59224	5.93122	4.68867	2.36139	4.98892	3.69505	5.2896	2.83001	4.88192	5.06941	2.2455	6.10475	4.47194	4.85528	2.11376	3.55371	2.98285	4.56053	3.20078	2.72341	2.37136	5.0047	5.71205	5.14434
OIP5	2.86885	2.985	5.60321	3.52155	3.26458	1.48476	2.05892	2.89182	3.86359	3.42326	4.11907	2.26266	2.29546	4.13356	3.22238	2.24562	2.76738	3.34302	2.88425	2.06621	2.38259	2.7305	4.8767	5.32949	3.83976	3.90171	4.04357	2.55455	2.51664	4.41506	2.34522	3.59653	1.44687	3.25817	3.07389	1.52302	4.22877	2.51054	2.58223	1.3149	1.90887	1.16776	3.50962	1.97342	1.96734	2.02122	3.00169	4.26943	3.34903
TRIP13	7.61525	4.2116	6.4099	4.19716	5.01057	1.92747	3.44797	3.11912	5.39918	3.9551	4.22349	2.43516	3.52462	4.92184	3.77009	4.34781	4.55137	4.93324	3.65669	5.00894	2.67826	6.36868	6.56131	6.2319	4.15817	5.90379	6.27154	4.07086	3.16465	4.46056	3.23018	5.35024	1.73172	7.02548	5.21868	2.56703	5.323	3.39899	5.29043	1.50939	2.92399	2.44935	4.27087	5.54045	2.30588	3.92773	3.58151	6.02704	5.09623
HJURP	3.60803	4.53627	4.66075	3.50337	4.65935	1.71607	2.30366	2.32717	4.55642	4.48486	3.78694	2.39491	2.94913	4.22194	4.60953	4.0276	3.22588	4.45282	3.37775	3.70387	2.47484	4.92363	5.46249	5.61739	3.79352	5.54691	5.18028	2.94878	1.91866	4.03192	2.65588	4.83236	2.10092	4.67353	4.37803	1.68242	4.88445	2.92257	3.82408	1.64092	2.59102	2.2695	3.94924	2.62725	2.10308	1.8224	4.76884	4.85257	4.71876
CCNB2	4.18736	4.81846	4.20777	4.63536	4.89143	2.13568	3.40375	3.63167	5.23053	4.48669	4.77324	3.19079	3.81169	5.34831	4.49671	4.46299	4.59716	4.68084	4.17692	4.15245	2.81102	4.97578	5.40467	6.23935	4.36105	5.45599	5.85863	3.67519	3.19638	5.04929	3.49577	4.93508	2.78006	4.91039	4.26056	2.50213	5.26121	3.94332	4.41761	2.48602	3.32065	2.77612	4.89023	3.06366	2.81139	2.7741	4.99255	4.8555	4.94966
NCAPH	4.62412	4.13504	5.27007	3.60475	4.51852	2.16114	2.34107	2.70645	4.21368	4.33228	3.80974	2.7374	2.54729	4.54303	3.80888	4.04717	2.54104	4.44079	3.66381	3.52912	2.98151	4.46658	5.17844	6.00802	3.52756	4.8697	5.80735	3.52359	2.30197	4.85915	3.04533	4.64107	2.12109	4.53039	4.32512	2.1228	4.73403	3.45118	3.61789	1.16824	3.09615	2.86331	3.85526	2.6605	2.20951	2.61093	4.13387	5.09643	4.08118
UBE2S	5.58255	4.94934	6.14166	4.4948	4.58228	3.10609	4.41338	4.03825	6.09989	5.02118	6.89002	4.34823	4.25591	6.25211	4.82363	4.59662	5.89273	5.48183	4.87044	5.04955	3.42453	6.00889	6.18484	6.26447	3.47065	5.66581	5.32412	4.57666	3.86923	5.59977	3.72533	5.56029	3.38065	4.6286	5.28564	3.52346	5.06118	4.33277	5.30099	3.67758	3.24872	3.97406	5.10139	3.69948	3.39169	3.22282	5.65469	5.67459	5.08227
DLGAP5	4.04325	3.97992	5.34135	3.63449	4.61954	1.14767	2.78352	2.84349	5.00256	4.04751	4.54341	2.09549	2.68481	4.09312	4.92196	3.55429	2.5193	3.97367	2.65377	3.88895	3.18937	3.78144	4.5627	5.63865	4.83978	6.36856	5.4877	2.75864	1.90097	4.29805	2.75899	4.82045	1.97599	4.31683	4.62257	1.41942	3.92035	2.91566	3.98687	0.979454	3.0677	2.17647	4.16616	2.41168	1.47761	2.68599	3.16968	3.72238	4.31892
CCNA2	5.35758	5.39285	5.23053	4.44031	4.91928	2.66875	3.27959	3.87432	5.54761	3.77079	4.06615	2.98768	3.67768	6.19035	4.31138	4.21713	3.21368	4.79514	3.52972	4.14075	3.49315	5.65069	5.79728	6.38298	4.91957	5.68449	5.84451	4.07592	3.36524	4.61164	3.47123	5.05938	2.49954	5.82604	4.65891	2.35365	5.43118	3.55341	4.95979	1.93282	3.60309	2.79139	4.89093	3.09631	2.73417	2.95906	4.46507	5.44707	5.08799
RRM2	5.95743	6.61352	7.06706	5.043	6.18594	2.55697	4.86673	4.59757	6.48607	6.09173	5.90339	3.54843	3.84228	6.45875	5.01632	4.97538	4.30948	5.71022	5.54788	5.85142	3.51604	6.27986	6.27483	6.75843	5.36295	6.49583	6.94646	4.87724	4.21144	5.84929	5.19808	6.6374	3.12583	6.31318	5.40741	2.88285	6.26345	4.66516	5.32797	2.40021	4.4203	4.114	6.28638	3.84561	2.6003	3.40439	5.03593	7.33236	5.84088
CENPA	4.39122	4.07149	5.23239	3.64564	3.95298	1.35918	2.31162	2.64491	5.06664	3.93736	4.2681	2.16215	2.44297	5.06171	3.77755	3.20829	3.55988	4.34736	3.51594	3.85438	2.14695	4.82955	4.56631	4.99435	3.84232	4.70033	5.75716	3.52031	2.06081	3.70906	2.36366	3.96052	1.76368	4.26874	3.83929	1.35051	4.25699	2.74101	4.06718	1.40913	2.37909	1.77256	3.51292	1.81292	1.66249	1.7068	3.40416	5.45985	4.13408
MYBL2	5.65135	4.85565	7.51558	4.82838	5.86012	2.20408	3.5348	4.25186	6.19417	5.73162	6.05085	4.03409	4.98602	6.86196	6.5279	5.74695	5.66251	6.58822	6.01282	5.79253	3.83303	7.49736	6.5917	6.32661	5.00805	6.96443	7.93585	5.5996	2.83672	5.40017	3.89293	6.49937	3.30444	6.6109	6.45194	2.59386	7.18031	5.18688	5.88253	2.13625	3.96997	3.53238	5.83488	3.49412	3.5904	4.05186	6.57372	6.69931	6.54427
CDC6	3.70101	4.15628	5.66635	4.26862	5.03539	1.85135	3.82023	2.63245	3.80703	4.10285	3.82837	3.0031	2.95934	4.21726	4.18703	3.59167	3.13994	4.07576	3.27163	4.1573	2.56099	3.76132	5.83034	5.90731	3.7404	4.81018	5.22678	3.34143	2.23601	4.41964	3.38649	4.92327	2.41116	4.60365	4.70754	1.71902	4.31496	3.40843	4.03268	1.06537	2.59333	2.59288	4.22383	2.30703	2.04283	2.32413	3.89003	4.68801	3.62751
KIF18B	4.7736	3.34014	5.15654	3.57344	4.96037	1.46009	2.12013	1.7417	3.37381	4.42163	3.37763	2.54508	2.9185	2.92474	4.74889	4.13741	3.2319	3.78649	3.46365	3.54792	2.44258	4.93448	5.70138	5.79053	2.97639	5.02737	5.699	3.64544	1.36585	3.68128	2.69628	4.85563	1.80168	3.91017	5.05854	1.40174	3.95789	2.85376	4.01943	1.20506	2.44645	2.34315	3.46686	2.37127	1.96055	1.63072	4.57869	4.20746	4.12152
CDKN3	4.31945	4.35696	5.07268	4.00974	4.38883	1.57555	2.86576	3.40301	6.1315	4.1022	4.90998	2.50067	2.7914	5.94414	5.51672	3.0674	3.52101	5.00677	3.17415	4.06308	3.54268	3.7651	4.84756	6.7398	4.47836	6.23437	4.67581	3.16453	3.42	4.34718	2.33726	4.5071	2.08322	4.2724	5.11036	1.84929	4.30684	3.27489	4.06579	2.04995	2.99027	2.74589	4.07483	1.86842	1.77319	3.08086	5.05961	3.95172	4.69045
BIRC5	5.45763	4.64059	6.72512	5.80489	5.82684	1.99941	3.90429	4.42464	6.92931	5.83383	5.1415	3.51357	3.39183	7.0336	5.22045	4.44704	4.70021	6.30639	4.92795	5.16448	3.48499	6.02011	6.66992	7.0628	5.05792	5.7314	6.98858	4.51442	6.71819	5.05729	3.98398	5.88056	2.59379	5.32616	5.8021	2.23608	6.20907	3.91508	5.5628	2.50687	3.3072	3.46347	5.06473	2.74681	2.60576	2.81657	5.28897	6.3075	5.53263
ANLN	5.30077	5.38319	5.52384	4.10079	6.29187	1.59347	3.56645	3.24165	4.78071	4.53164	4.836	3.3191	3.10042	4.17306	4.7138	3.97988	2.93073	3.94847	3.75362	5.16797	3.43878	5.78571	5.48876	5.8988	5.16407	4.46869	6.78846	3.55909	2.46825	5.17105	3.23217	6.57156	2.60175	5.9175	5.72976	1.98736	4.86883	3.64189	4.43569	1.0816	4.47434	2.78449	4.33749	2.78604	2.12823	3.46407	4.27335	4.35405	5.35031
TROAP	4.06317	3.14079	4.71784	3.06171	4.43259	1.61983	1.83854	1.86963	4.93324	3.95967	4.50624	2.59859	3.11284	3.9596	4.26012	3.90411	4.16249	4.25381	3.79493	3.51355	2.09539	5.70846	5.57396	5.24241	3.15173	5.34081	5.62538	2.78531	1.95297	4.30403	2.92895	3.89074	1.88808	3.66913	4.74452	1.69539	4.86919	3.02163	4.2981	1.97405	2.35435	2.60311	3.6789	2.39814	2.21956	1.95948	4.67936	3.79265	4.34489
SLC2A1	6.51423	5.87957	8.34218	6.14921	6.13438	4.6034	5.65827	6.89282	8.81846	6.17992	7.36589	4.69478	6.1577	7.28965	6.24469	5.48299	5.7011	6.41888	6.41338	6.08767	4.25703	6.30842	7.74814	9.31637	5.28773	8.16417	7.42043	5.11142	5.53048	8.13689	6.46042	7.34548	4.46368	7.85622	7.05044	5.43868	8.41587	5.55633	7.21668	2.43107	6.61737	4.24242	5.53518	5.18193	3.1139	4.89736	6.25638	7.6978	7.40847
UBE2C	6.49446	5.52221	7.70434	5.97835	7.05678	2.82702	5.3563	4.88409	9.62429	6.994	3.76095	4.99198	4.68642	8.88792	7.30414	5.70305	7.47045	7.23887	6.37412	6.48559	5.05164	7.53506	7.24379	7.78989	6.45329	7.68766	8.40114	4.61662	3.7603	5.75381	4.65985	7.09233	3.58267	6.94018	7.08156	3.52513	6.66187	6.16889	6.84272	3.43781	4.71906	4.31919	6.90836	3.74854	4.53328	4.33568	7.82645	7.31319	7.09888
TOP2A	6.13786	5.8041	7.68508	5.89037	6.80603	2.96777	4.44135	4.07926	5.4619	6.09932	5.41565	3.99774	4.24245	5.33963	6.15249	5.90993	4.64147	5.60694	5.12621	5.44875	5.56327	5.60838	6.32605	6.74434	6.1686	7.10516	8.27352	4.81329	4.37295	5.79287	4.91349	7.69222	3.67788	7.00198	6.4588	3.59898	5.38489	4.62016	5.6693	1.94238	4.81666	3.73915	5.59842	3.82262	3.60561	4.3336	6.53496	6.01341	6.06832
SLC16A1	6.72534	3.22644	2.89872	4.73672	2.28885	2.37703	2.66655	4.76754	3.35614	3.55551	4.23691	2.74571	2.63636	4.71869	3.34518	3.27974	1.71125	3.80761	3.1368	2.13983	3.76433	1.68174	5.14893	6.68853	2.74849	4.63454	3.29849	4.03536	1.763	4.87997	2.35592	3.00801	2.04378	5.23943	4.87188	3.1452	3.09565	3.23648	3.6835	1.49409	3.92676	4.55811	3.66314	3.0358	2.19445	3.30004	2.13345	7.41677	3.83651
GGTLC1	3.42002	4.59292	2.59341	6.73919	4.44666	8.6143	5.69486	3.43718	2.44318	6.7734	1.0433	5.54704	5.29491	3.48457	2.94019	5.38419	1.63736	4.10174	2.9764	4.59746	7.53579	4.51094	1.67604	1.0014	2.05477	2.04269	3.81142	3.55488	8.86025	2.31195	3.42164	6.04052	6.59028	0.912458	4.04706	9.03828	3.36763	7.38947	2.82236	7.3272	6.04063	3.46792	4.66956	6.72311	9.2646	5.91825	5.78345	0.929236	4.16782
GGH	4.58282	5.62443	5.89883	2.76031	5.11321	2.46581	3.61072	5.10673	5.8324	5.22285	6.2198	5.09286	4.66234	6.42343	4.18119	3.88817	3.82095	6.95557	4.68359	4.61977	3.3653	4.05946	5.71033	9.88979	5.04265	5.81946	5.37993	4.15436	5.55537	5.97608	3.54245	4.56894	3.33594	4.63992	4.53708	2.79004	5.727	3.54819	4.83998	3.1323	3.48801	4.23578	5.08456	3.47391	2.48882	4.17713	2.82213	7.20639	4.00052
C16orf89	7.99071	6.49203	5.22074	9.66784	9.80003	10.1087	9.97291	7.06005	5.72693	7.54374	1.72273	11.5176	8.39265	6.17246	7.51458	5.4107	5.99263	5.44736	4.58632	7.77076	10.8295	5.77809	3.85021	4.51769	4.62684	6.22824	5.5903	7.45164	11.1944	6.95268	10.6511	7.74235	10.4802	3.68949	6.92363	10.2324	6.39882	10.3586	6.11161	11.7992	9.94563	11.7541	8.1831	9.0305	10.6443	7.95962	5.83425	1.95844	6.08247
SFTA3	6.66116	5.62562	5.1068	7.45843	8.34713	9.00421	7.11255	5.07828	6.52315	7.06159	1.44425	8.7901	7.2196	3.86825	6.31322	6.57434	6.54151	7.33267	4.18795	6.1846	8.15559	7.36243	2.35178	2.92455	6.57133	6.13177	7.63435	6.07956	8.05701	5.33991	7.15868	6.28525	8.30196	4.41097	6.18267	8.06564	5.66604	8.06697	6.22184	7.755	6.57083	8.24969	8.07862	7.36138	8.61461	7.17541	6.50883	0.840341	7.12619
TMEM163	3.02537	4.25723	3.57857	5.99806	5.60598	5.37249	6.35531	3.52452	4.65175	4.83699	2.64069	6.74514	3.80544	5.37079	3.38602	4.12301	2.81582	5.31181	2.67816	4.60823	5.20859	2.7065	4.72083	1.63351	4.01707	2.63581	1.9941	3.35644	6.78495	3.84031	5.39363	4.85025	5.56023	2.51367	4.05831	5.67386	4.06989	6.44289	2.24856	7.00595	4.37125	5.22399	5.72952	5.17183	5.82447	4.34979	4.17699	1.35244	4.22125
FAM83B	2.67167	0.54095	0.293309	0.256319	1.79783	1.41717	1.59066	3.36876	3.29915	2.11786	2.23011	0.278884	2.001	2.10799	1.42446	0.271616	0.256319	1.7539	0.367331	0.256319	1.76469	0.42227	3.38245	0.632635	1.95783	2.35303	0.824201	0.864361	1.01571	3.33322	2.05053	0.602274	0.45143	2.60249	1.68141	0.318133	2.44671	0.486062	1.41262	0.348755	0.889959	1.25437	2.85617	1.65732	0.457607	2.1581	0.256319	0.288687	0.256319
NAPSA	10.9863	10.1735	8.26999	11.5078	10.8826	11.7459	11.7127	9.3341	9.74609	10.1534	2.87003	13.0069	11.4805	9.67437	9.98956	9.15216	8.71222	10.7057	6.90826	9.86886	11.8271	10.025	6.75235	6.66177	7.29557	6.66111	7.65333	9.87925	12.8361	9.55218	12.7132	11.1675	12.5385	7.45195	10.0462	12.3734	9.46069	12.2004	8.64464	12.3191	10.6089	13.2893	10.623	11.0984	11.9793	9.98933	9.07796	3.13177	9.28999
SERPINB5	1.16646	2.34064	4.11235	0.216068	0.623958	0.643201	1.44168	6.22209	1.38669	0.791556	4.83032	0.541945	5.16369	3.52091	0.48751	0.216068	0.236261	5.05787	0.635632	0.216068	0.779807	2.42379	5.98469	6.71528	4.42835	5.43568	1.36726	2.18797	0.216068	3.32302	0.322082	1.38978	0.828568	0.407029	2.98182	0.421511	5.31411	1.15106	1.59769	0.541524	1.97077	0.605554	3.84108	2.79138	0.874002	1.89325	0.419303	4.11626	2.03573
SFTA1P	5.4034	6.43987	4.0252	6.55913	5.5167	8.95418	8.6598	5.07256	2.19484	4.72651	1.87496	8.24169	6.23461	4.66546	2.61256	2.78819	1.79655	5.63309	3.972	5.57072	7.06826	4.63265	2.63714	3.44081	2.29375	3.02686	2.00532	5.03777	7.90805	7.43045	7.89653	6.21471	6.85503	4.72402	4.21242	7.66837	4.15099	7.0503	3.59866	9.28067	6.89725	7.92833	8.00213	5.11388	5.78099	4.56569	2.26234	1.69746	5.39419
ADM	4.06231	4.56952	4.48246	6.87379	3.22071	1.93499	3.07285	4.71097	4.8849	4.18952	7.13527	4.81104	4.19775	5.41998	5.1561	4.46058	3.87736	3.68032	2.83575	4.28163	4.90663	4.01968	5.98933	4.74196	1.72485	6.73892	6.43131	6.57338	3.69932	5.9361	5.16045	5.04701	2.54618	7.59401	4.56315	5.14817	4.6785	5.09983	5.24709	3.05981	6.88194	3.08737	4.00974	5.06016	3.10484	6.59485	4.00387	5.40839	4.70343
CYP2B7P	6.28593	5.96216	8.69391	3.55148	7.12116	9.34144	5.41516	4.26454	5.01247	5.35169	1.38074	6.09217	6.76	3.30015	4.05785	5.01647	0.840407	6.12536	3.69978	7.21249	7.04971	5.26004	4.54611	2.03559	2.13275	6.30374	7.65939	5.06591	8.50158	3.75071	4.89226	5.90686	9.38668	4.58955	5.83447	6.5248	5.80577	7.38269	5.9376	10.2953	5.9416	6.38699	5.73914	7.35376	9.90986	7.5844	3.95572	5.39133	4.82958
SELENBP1	7.43643	7.907	6.71359	7.63862	8.92262	10.5965	7.36083	6.45619	3.38102	7.21672	5.77986	9.34684	8.05079	4.53446	7.17391	7.50613	6.01126	7.70579	5.72641	6.26032	8.65938	6.82545	6.16525	4.73808	4.28131	6.56138	7.91652	7.33818	7.90071	7.45532	7.92505	7.15343	9.71098	4.60592	6.90345	8.3661	7.43978	8.659	7.02517	10.435	7.66613	8.89373	7.41194	8.26299	8.85195	7.49651	7.33012	6.28934	6.6667
SLC44A4	3.66861	7.48015	6.73162	7.37297	7.36394	9.51421	6.77884	4.80894	4.60018	6.02307	6.20925	7.85341	7.53772	5.91729	5.81058	5.34806	6.47365	6.94131	2.27242	6.192	7.02207	7.25742	6.16972	3.16352	3.63958	6.89796	6.88546	4.95809	6.21929	5.10331	7.08112	5.8803	7.75764	6.14402	5.58917	6.9472	8.58192	7.50845	6.47349	6.22387	6.82727	6.75001	9.15329	8.47233	7.48045	7.00761	5.6602	1.77025	5.92206
FSCN1	4.58735	6.52795	8.5862	6.27005	5.35787	4.92495	5.94282	7.28386	6.28963	5.61382	7.61587	5.47332	5.90338	5.97117	5.74452	5.27017	4.95311	5.62021	4.81561	7.4124	4.94484	7.48253	6.93264	7.90066	4.48212	5.71715	6.93457	7.12599	4.19749	7.34711	6.22737	6.89612	5.10929	6.19775	8.11836	5.35637	7.10055	6.17313	6.55129	4.4429	7.30572	5.56941	6.44731	5.5027	5.05361	4.8411	5.75339	5.14363	7.57363
CACNA2D2	3.30421	5.63336	3.86372	6.3817	5.96843	7.67326	6.00337	4.52715	0.994299	4.04419	1.03435	4.98261	5.07504	2.00293	3.10154	2.49689	2.72009	3.36843	3.44025	2.86705	6.82048	2.44469	1.59214	2.04171	5.15132	3.01937	2.5078	6.30484	6.3237	4.49666	4.01792	5.37541	8.16414	1.46778	4.77462	5.95534	4.12373	5.89084	3.8706	6.11514	5.28008	5.59897	5.13705	6.74258	8.74212	5.05843	5.50203	1.16584	3.34796
SFTPB	13.1509	12.2897	10.7353	8.56343	11.0391	14.3111	13.4326	12.0926	8.43032	12.2288	6.06923	11.0586	11.9749	11.0327	7.9435	10.1163	10.6833	11.4675	9.61881	9.29382	14.269	8.89086	9.74298	10.2034	8.88166	9.64216	8.13602	12.5781	13.6918	12.3425	14.1904	12.9169	14.4472	8.96478	11.5565	12.7659	11.8002	12.6344	12.1492	15.1926	11.7442	15.061	13.2202	12.659	14.3277	10.4971	11.5602	6.82615	9.78115
PARM1	6.2566	7.67271	5.51573	7.59552	7.54229	7.60211	7.1784	6.07499	3.32898	6.51202	3.33362	6.948	7.31806	5.43196	5.25372	8.17762	5.30936	7.24558	4.26312	7.64776	8.85712	6.43703	4.81242	3.91237	6.54507	5.94291	7.31652	6.17542	8.0911	6.42041	7.59878	6.33791	8.82141	5.95315	6.46702	8.21871	7.13493	7.77758	8.38491	8.92021	6.6794	7.64979	6.56128	6.66676	7.58728	6.19615	7.5112	3.44924	6.76412
LYPD3	3.74204	4.15349	7.04788	5.00945	2.87562	2.10017	1.98914	5.8302	3.24484	3.53583	8.56625	2.31242	2.51058	2.76838	3.07907	3.94704	4.13838	4.13262	6.44813	5.01466	2.47798	5.46159	6.81233	6.54676	0.730242	4.49345	3.80944	2.44726	2.39015	3.43383	3.17431	2.81693	5.06675	3.13907	6.08969	3.37312	6.7092	3.48599	5.65049	2.14749	5.01691	3.03675	2.36592	2.57701	2.07976	2.58444	2.98791	7.7633	4.96395
KRT6A	1.64384	5.29029	5.086	4.12777	0.332245	1.34935	5.08276	10.1437	2.79267	0.557557	10.1554	0.28181	4.40207	3.16121	2.4726	1.9919	0.313911	0.589942	0.385469	1.98802	0.9069	5.50728	8.13261	2.67465	0.514577	2.76762	2.33163	1.85107	0.332061	4.76819	2.62689	3.47688	5.03477	1.10597	5.22426	2.46916	5.90821	3.16597	6.74553	1.09025	6.76706	3.6671	7.06273	1.19465	0.338347	2.40619	4.22313	0.285743	4.63692
HABP2	2.4966	4.58775	3.12442	3.79123	4.49436	7.46589	3.26945	2.66483	0.735977	2.3359	0.66418	7.73016	3.57402	4.90732	5.24911	2.22612	2.31832	4.20096	0.917306	3.27568	5.61553	2.74377	1.58552	2.43263	3.02911	1.01679	3.42733	3.74422	3.83482	3.38957	5.91033	3.11393	4.3941	2.62887	3.70944	4.27791	2.90319	4.61021	2.88979	1.23988	6.68177	3.89725	5.00846	3.75794	5.89355	1.85386	6.91825	0.841426	1.34789
SUSD2	6.10541	6.37449	5.14006	8.24521	7.20295	9.89745	6.26262	5.61993	3.87277	8.06155	2.54694	7.54994	7.00057	3.43389	4.17135	5.63563	2.64071	4.20523	4.65372	5.70085	10.078	4.93748	3.20685	3.83718	2.28487	3.48261	6.2613	6.31187	8.25157	5.31727	4.90109	6.30262	8.56802	1.95355	5.4797	8.09209	4.48307	8.94532	4.18375	8.45357	6.92111	8.35387	5.46515	6.93985	10.0763	7.53841	6.65717	3.58038	5.65465
PGC	2.45512	6.49356	4.22974	7.25028	4.11513	8.63642	6.66949	6.13897	1.26685	5.08644	1.75594	8.34075	7.83831	6.15696	0.943286	4.01775	12.715	8.51226	6.23227	4.93698	5.82282	1.3846	2.41493	2.69047	8.46375	2.50793	4.29088	7.49366	9.44938	6.27979	1.50178	5.26711	10.4738	3.05072	5.96856	1.5453	6.66366	8.57861	7.51898	13.6472	4.06025	9.34126	9.06626	5.85824	8.186	7.17924	3.97274	4.31355	5.61958
ALOX15B	3.39699	6.13078	3.70941	4.63081	7.1561	4.39566	5.81053	3.7491	5.54206	4.52735	2.58794	4.70653	5.57709	4.45436	4.99933	4.36054	8.18154	5.49665	3.0119	4.51743	7.96413	4.40838	1.95939	1.74804	1.79843	4.61099	2.87547	5.08957	6.20641	3.64939	5.63601	4.30049	8.58668	3.02294	4.18805	7.31547	6.03215	7.08061	4.16295	7.47937	6.31727	8.60718	8.06441	5.70935	4.37244	5.64598	6.08658	2.32925	6.68168
CD109	2.4792	4.83997	5.78732	3.09983	3.49	2.43104	2.49458	5.81748	4.53518	6.00433	4.12252	1.85548	3.38529	4.26627	4.16343	3.79204	1.63238	3.27622	4.71146	3.85805	3.09638	3.80319	3.83957	2.56774	2.60544	3.55089	3.59247	3.88065	1.87938	4.36939	2.58407	4.61921	1.97455	5.6127	4.50968	4.16762	2.7272	2.81796	4.43386	1.32413	4.72653	1.7706	3.36824	2.43425	2.18845	3.58581	3.60799	2.282	5.77157
VSIG2	5.81245	5.08923	3.38311	7.91289	6.42439	7.4954	5.22629	5.11267	1.65901	2.86729	1.73164	8.25711	5.50384	3.93567	4.28017	4.80544	1.40318	4.51068	3.50967	5.05908	6.39309	5.48737	3.09623	2.43273	2.39462	5.88391	4.95283	4.96218	2.76013	4.22392	6.24193	5.53338	4.84216	2.934	5.62124	5.65868	5.53135	6.8855	3.88331	8.84623	4.63134	7.47916	6.88821	6.36461	7.85226	5.28091	1.04699	1.07182	5.23769
CRYM	2.39081	2.34502	1.58843	6.29725	6.96977	7.89494	5.02339	1.97361	1.20796	2.77917	0.877036	5.39363	4.46531	3.2947	4.48922	3.75595	0.932784	4.57268	2.6611	6.05587	7.6516	5.06095	2.66617	1.23601	1.99324	5.05295	4.06971	2.24961	4.43421	3.66014	3.27518	3.1704	7.76103	4.42203	4.25319	4.83345	3.83619	5.55555	2.2747	4.67506	6.0667	3.34532	4.44173	7.47618	7.84851	4.85986	3.04333	0.930913	2.57386
SCNN1B	5.54894	5.65653	4.65657	6.70133	6.16886	7.5148	6.42006	5.13486	2.36548	5.23043	1.20476	7.73266	5.89199	4.16896	4.1463	4.5718	3.53011	4.30993	4.59917	3.6877	5.69662	5.033	2.9716	5.14931	1.97313	5.14962	5.53048	5.07706	5.9235	3.98477	6.74911	5.77925	7.19904	1.56165	5.01913	6.20042	4.74602	5.58279	4.23297	5.90021	6.30778	8.06001	7.00046	6.13808	7.20001	6.16781	6.53354	2.19429	5.25124
PLA2G1B	3.99342	3.90944	2.37374	7.63389	2.8549	3.62134	5.10851	4.15393	0.820827	3.30767	2.51669	8.8103	5.12107	1.94951	1.36211	1.13181	1.9263	2.29565	1.49534	2.32787	3.46452	0.959892	1.08519	1.69362	2.26389	2.06941	2.60194	4.54086	8.84874	1.03873	1.5483	3.4135	3.93611	0.695727	2.72386	1.88683	3.50912	6.36053	2.55944	5.13272	1.37334	3.30153	3.88138	4.08459	5.50562	3.05387	4.78413	0.480822	2.75214
TMPRSS2	6.66109	5.88	4.50315	7.86032	6.26085	7.97979	5.91798	4.58576	4.23352	6.18514	0.728581	7.85289	5.70625	3.947	5.42053	5.13135	4.6201	5.01743	3.18597	7.03596	7.77885	6.66117	2.20328	3.16325	4.83513	5.33717	5.36079	5.17413	6.50689	4.28939	5.57261	5.52319	6.57141	5.52617	5.10798	7.82086	4.49357	6.79879	4.63986	5.09669	5.94585	6.82546	5.67675	7.216	7.64411	7.17903	4.54019	2.14481	6.34376
GJB3	3.94185	2.80692	3.2007	0.767973	4.3988	2.50372	4.84481	4.76067	5.80467	2.92051	6.57389	2.39779	4.02981	4.77539	0.953389	3.96043	1.50772	1.6906	1.52586	1.46343	2.30219	2.63555	5.11645	1.95346	0.543831	3.17136	2.64512	2.58284	0.655734	5.48714	5.38461	5.44543	2.01398	3.84294	5.50517	2.11143	5.44187	1.19406	5.16144	0.715508	3.47494	2.27304	5.45146	2.46398	1.68423	2.25041	1.79634	0.702983	4.0312
NDNF	5.69015	7.2755	5.96961	8.58157	6.90744	7.73631	7.6278	5.59468	3.80002	6.75103	2.18602	6.0383	6.36224	4.57861	5.41583	5.02358	3.46819	7.44618	3.69135	6.83223	8.39011	5.70372	2.48764	3.3854	4.59804	3.63879	6.08889	5.95385	7.67015	5.69026	7.10323	7.9581	6.80318	5.23812	5.36468	6.3666	6.17268	6.37928	4.15133	4.61407	7.33318	7.107	7.17601	7.45736	7.24366	5.43407	8.07371	2.9001	6.55624
ITGA6	5.87524	5.83782	6.00079	4.11967	4.48275	4.54427	4.56658	7.24961	5.9149	5.24639	5.47703	6.0483	5.05384	5.78047	4.27572	4.99648	2.11602	4.02939	4.6837	4.64351	5.53243	2.55087	6.02762	7.3402	3.91647	4.85465	5.23855	5.62057	4.44638	5.99058	4.55796	5.63297	5.09862	5.17189	5.65559	4.70411	5.06808	4.92338	3.73518	3.78498	5.74427	4.73622	5.20495	4.7716	4.35252	5.6961	3.6561	3.86297	5.62416
FOSL1	5.71695	4.54084	2.94072	2.42878	4.1382	1.18817	2.75104	3.70354	6.55786	3.81774	5.82347	1.70354	2.37548	5.19128	3.04307	1.79804	2.46307	2.62207	1.58799	4.08472	4.8939	4.48269	6.24701	5.62969	0.742574	2.8035	3.92858	3.94502	1.9014	4.77	3.28776	6.49307	2.54181	4.2837	3.99879	3.85705	4.99199	3.05142	4.90756	1.86298	3.48991	2.25963	6.85624	1.91191	2.07836	2.49197	3.09261	3.36836	4.43488
PIGR	8.21654	8.26578	6.18594	10.9899	11.652	12.4425	6.04099	7.83743	1.95993	5.80659	2.16511	11.7753	8.14498	6.22183	9.7696	9.41657	1.43356	8.49124	4.37665	9.74298	10.3991	5.7675	3.77265	4.91117	4.07505	10.0868	5.21314	7.60739	10.6428	6.80246	8.65023	7.7724	6.02531	10.0242	7.4018	10.5295	7.14124	10.8573	2.98267	6.10432	9.8844	9.49461	7.2023	8.93863	10.8909	11.2279	3.62832	2.02809	5.07062
CLDN2	4.50444	4.10296	3.28265	9.2951	1.5823	9.05014	2.78521	1.80769	0.676887	1.69992	1.11872	10.6483	2.53682	3.52005	2.78151	4.03355	3.33695	7.81914	1.1446	2.97006	2.97722	0.797663	1.81958	2.04532	3.37334	1.09653	1.52656	4.26025	5.0148	4.00163	1.43185	1.39595	1.94361	1.90845	2.98923	1.44881	3.33088	9.20644	3.42604	2.10666	1.79564	7.11435	3.36353	5.12482	4.22423	3.59987	1.71708	1.4233	0.975755
FGFBP1	4.6182	4.80315	1.7992	8.26534	3.87514	0.701867	3.12309	3.94482	3.82152	2.52757	2.89005	1.89539	3.99392	6.52322	2.82288	2.04374	0.526333	1.19842	1.02779	3.11916	3.01916	4.42799	7.15925	4.36985	2.13301	4.4821	3.59246	1.84391	3.60235	2.84264	5.7204	6.81476	3.72665	4.80203	6.58147	3.74483	1.7886	2.58366	2.94185	4.36594	6.04281	1.17985	7.28438	1.36265	1.15792	2.69857	3.67876	0.467573	3.56757
TNS4	1.86588	5.70141	7.66598	6.68213	2.49906	1.18396	0.982959	5.94486	2.50302	1.06722	6.92442	4.31654	3.81573	0.988139	0.743007	2.97225	1.46328	2.72707	3.62078	2.3928	2.1917	3.21022	5.76192	3.60721	0.692586	1.87478	2.92904	1.19792	3.22375	6.43687	2.02582	5.13295	1.86379	2.696	4.94072	1.95628	4.96984	4.31719	7.65542	1.28164	5.10569	2.50577	1.93607	4.30405	1.71921	3.52604	3.2635	4.62028	5.57731
SCGB3A2	7.83363	9.33803	6.05298	10.1213	11.6631	8.27853	7.64861	10.2526	5.10442	7.32965	4.10998	11.1367	9.46623	10.2032	0.764745	4.89118	2.7419	8.45374	4.71319	3.17448	13.5517	4.09237	4.82592	6.98353	3.14124	5.59295	7.35058	8.11989	8.87576	8.09167	7.87716	8.7694	13.2195	3.00908	7.23633	14.17	7.99484	10.6007	4.49713	12.1617	10.698	9.48128	8.95621	8.95203	12.2727	8.37722	1.266	3.28528	3.21612
CYP4B1	6.5794	7.10114	3.63182	3.63891	9.03316	6.77546	6.52344	6.02828	1.07808	4.00276	0.921907	4.17726	7.53464	2.36065	1.47051	4.96882	1.54316	3.52288	5.02616	3.79926	9.28272	2.49948	1.87243	1.72806	4.42869	5.9288	3.58901	5.44695	10.5477	1.73438	5.38719	7.12801	8.59062	1.90191	4.99015	7.64102	5.01339	6.87389	3.79277	7.37755	6.51233	7.58062	5.8671	9.04845	10.0351	7.35023	2.82975	1.55304	3.58417
CLIC6	5.98597	7.57503	5.64656	3.62545	9.37438	9.82638	5.82565	5.05629	2.36766	7.9635	2.92945	4.94123	7.43148	3.79765	8.79319	7.15892	3.76884	6.42736	3.28611	8.10025	7.93568	6.97067	4.23908	4.4848	2.28884	8.24615	7.35593	6.4177	6.53106	5.29571	7.69624	5.48292	8.43309	4.68229	5.61277	7.04086	5.61837	6.07657	7.09337	7.03988	7.23156	7.02248	6.20442	8.19954	8.34964	8.22511	5.41636	2.68858	5.6187
AQP3	8.73692	10.1596	8.65049	10.3807	10.8015	10.765	8.65328	7.44194	6.69161	8.58369	7.78663	9.97817	9.14303	7.36242	7.64794	8.82883	7.436	11.1487	6.28382	7.73475	9.78813	7.05649	8.21826	3.83573	4.65232	6.80929	9.28929	7.6011	8.21801	10.3704	9.49718	8.72529	11.7379	6.15912	8.58792	10.6857	9.55439	9.63608	10.2383	9.14702	8.94027	8.74834	9.68386	10.6151	11.3559	8.84645	10.5872	4.8956	6.9456
PEBP4	4.65724	5.28452	4.99381	3.80753	4.89063	4.06953	6.19339	6.23505	1.46945	5.12817	1.59459	6.96983	5.8429	4.73198	1.90975	4.4458	2.59022	1.51516	4.41888	3.5455	7.98051	5.00528	2.37626	2.52135	1.25267	2.09322	2.50616	6.31892	8.65647	4.42256	3.75886	6.73954	8.10656	1.45548	4.12874	1.75621	5.58486	6.82264	3.77326	6.76894	3.81857	8.17999	5.71063	5.58816	6.19333	3.97218	2.32072	0.967758	4.10874
MMP12	6.29507	4.02499	7.81849	7.96016	5.2757	5.10904	5.26438	7.48542	6.33505	3.63127	4.0106	4.60038	2.75068	7.62336	7.15464	4.3038	4.96897	7.93865	4.76378	4.36243	4.62326	3.84963	5.13174	4.98485	6.35328	9.71956	5.01805	5.11454	2.91794	8.0904	2.31873	7.01965	3.08168	7.02108	5.24376	6.96013	3.17875	5.77007	3.99192	1.62942	5.21445	2.57602	4.76354	2.54933	1.21514	2.52831	6.31796	5.6667	5.54387
CXCL17	8.49277	8.36216	6.36826	9.54526	8.90267	11.2579	9.83643	8.56049	7.89668	7.60792	4.26959	10.7235	8.39467	7.64302	9.63741	9.14828	8.93849	9.30015	6.77728	9.39781	9.413	9.38568	5.42112	4.99179	6.69647	10.769	8.4714	8.09403	9.93675	7.56116	9.93793	8.82614	9.55939	8.61954	7.73898	9.08353	7.42316	10.2533	8.08174	10.7505	9.18499	10.4103	7.67973	9.7585	9.51424	9.65855	1.74518	8.23453	7.25075
GJB2	6.43337	5.12769	5.69901	4.29977	4.34468	4.24686	3.24194	8.31728	7.76856	5.36122	6.47366	4.82929	4.07609	6.00376	6.03946	5.04195	3.19182	4.59484	5.62799	4.22704	2.24631	5.28473	6.44461	4.36512	1.39755	4.97405	6.21924	5.29945	2.57402	6.59659	7.17987	6.5408	3.57807	5.63904	7.6281	4.41963	6.20659	4.52018	6.87542	1.56599	7.40805	4.11278	5.52073	3.79859	4.64445	2.73741	4.85207	9.89558	6.99399
IL20RB	5.4267	0.902428	6.4235	0.974974	3.51307	1.38224	1.11678	2.16389	1.33917	0.886448	5.00406	1.48324	1.26098	3.90933	1.53305	2.1461	1.72182	2.54675	2.69325	1.37004	0.910733	3.09686	3.17064	1.9475	1.41555	2.2667	2.93364	4.05799	2.84989	1.27022	4.88067	5.25274	4.42436	2.09035	6.84401	1.28846	4.55571	1.38619	1.63801	1.89455	2.64229	1.92634	3.30584	2.4544	1.40058	1.8086	3.86066	7.56043	1.72626
AQP5	3.83532	3.49973	0.677496	8.67617	7.23089	9.99454	8.73771	4.5214	0.594845	1.00366	0.862446	9.09318	5.77543	1.76918	2.91709	7.20455	1.84772	3.45245	1.51186	5.25585	7.5091	2.62467	1.54485	1.51505	3.53532	7.31818	4.56471	1.83851	3.28107	4.89852	8.468	7.42158	4.77065	0.989965	3.25793	7.08132	3.1332	4.37041	7.22922	3.57721	6.45268	2.83565	7.33661	6.93018	9.40403	5.85447	0.596461	0.688225	1.72282
SCGB3A1	7.79421	7.8213	7.18512	13.5237	9.88415	11.963	7.9333	5.77801	1.63972	5.44728	2.92978	8.62236	10.9934	7.32899	5.83398	9.73139	6.41905	3.45064	4.39686	8.90288	9.59018	9.41408	3.06916	4.32792	6.53994	6.52198	7.39859	10.0452	13.1235	5.14566	9.17388	6.1228	6.24924	1.98183	8.73137	10.223	10.0515	11.7063	2.55977	11.4523	9.96679	8.94774	7.88584	13.3166	11.0296	11.049	0.806141	1.69788	10.5562
FGA	2.2346	9.0677	9.71019	1.54931	0.447419	0.427903	2.70736	2.67577	0.663068	2.33209	10.4897	4.07116	3.97622	0.959408	4.32179	1.0409	10.7147	5.99428	4.04869	0.764871	1.28207	1.87321	11.8837	1.9233	8.14598	2.66695	1.06819	2.99482	0.50275	10.033	0.458844	3.42894	6.24736	1.31333	5.36448	1.20561	8.44337	0.839504	10.7351	7.69549	4.3113	1.11843	5.82601	2.11389	1.40525	0.978306	1.35696	6.31372	1.41272
[truncated: 1,146 more columns]

## Sheet: Sheet11
id	coef	HR	HR.95L	HR.95H	pvalue
BUB1B	-0.194905	0.822913	0.670737	1.00961	0.0617272
CCNE1	0.141866	1.15242	1.02742	1.29263	0.0154477
CENPW	-0.175414	0.839109	0.724845	0.971386	0.0188402
TRIP13	-0.171185	0.842666	0.731008	0.971379	0.0182574
CCNB2	0.371732	1.45024	1.15706	1.81772	0.00125552
TROAP	-0.143832	0.866033	0.726184	1.03281	0.109453
TMEM163	-0.0654164	0.936677	0.856449	1.02442	0.152187
KRT6A	-0.0473082	0.953793	0.917473	0.991552	0.0169288
ITGA6	0.11351	1.1202	1.0251	1.22413	0.0121594
FOSL1	0.102398	1.10782	1.03237	1.18879	0.0044389
CLDN2	-0.0532244	0.948167	0.892927	1.00683	0.0822341
TNS4	0.0565109	1.05814	0.987162	1.13422	0.110661
FGA	0.0894935	1.09362	1.05611	1.13247	5.03228e-07
CDC20	0.215484	1.24046	1.04442	1.4733	0.0140828

[truncated: 5 more sheets: Sheet12, Sheet13, Sheet14, Sheet15, Sheet16]
